# Supplementary material for: Genetic architecture of lipid traits in the Hispanic community health study/study of Latinos
Source: Lipids Health Dis. 2017 Oct 12;16:200. doi: 10.1186/s12944-017-0591-6 (PMC5639746; doi:10.1186/s12944-017-0591-6)
Supplement: Supplementary file 1 — Supplementary Tables. (ODS 129 kb) [file 12944_2017_591_MOESM1_ESM.ods]

## Sheet: Supplementary Table S1
Table S1. Lipid correction values by medication classa
Medication class	HDL-C constant (mg/dL)	LDL-C constant (mg/dl)	TG constantb (mg/dL)
Statins1	−2.3	49.9	18.4
Fibrates1	−5.9	40.1	57.1
Bile acid sequestrants2	−1.9	40.5	0
Niacin2	−9.9	24.7	89.4
Cholesterol absorption inhibitors3	0	40.5	0
aIf multiple medications were used, only apply the correction factor with the largest effect. (e.g. for someone on statins and fibrates, adjust their triglycerides level by +57.1 mg/dL and their LDL by +49.9 mg/dL)
b Triglyceride values were corrected prior to natural log transformation
1 Wu J, Province MA, Coon H, Hunt SC, Eckfeldt JH, Arnett DK, Heiss G, Lewis CE, Ellison RC, Rao DC, Rice T, Kraja AT. An investigation of the effects of lipid-lowering medications: genome-wide linkage analysis of lipids in the HyperGEN study. BMC Genet. 2007;8:60.
2 NCEP Expert Panel on Detection E, and Treatment of High Blood Cholesterol in Adults,. Third Report of the National Cholesterol Education Program (NCEP) Expert Panel on Detection, Evaluation, and Treatment of High Blood Cholesterol in Adults (Adult Treatment Panel III) final report. Circulation. 2002;106(25):3143-421.
3 Sweeney ME, Johnson RR. Ezetimibe: an update on the mechanism of action, pharmacokinetics and recent clinical trials. Expert Opin Drug Metab Toxicol. 2007;3(3):441-50.

## Sheet: Supplementary Table S2
Table S2. List of known loci used in the conditional analyses.aSupplementary Table 2. List of known loci used in the conditional analyses.a
rsID	Chr	Position (hg19)	Primary TraitbPrimary Traitb	Secondary TraitsbSecondary Traitsb	ReferencecReferencec	RegiondRegiond	AncestryeAncestrye	SignalfSignalf
rs1077514	1	23766233	TC		Willer et al.	ASAP3	European	primary
rs10903129	1	25768937	LDL		Tada et al.	LDLRAP1	European	secondary
rs12027135	1	25775733	LDL	TC	Tada et al.	LDLRAP1	European	primary
rs12748152	1	27138393	HDL	TG,LDL	Willer et al.	PIGV-NR0B2	European	primary
rs4660293	1	40028180	HDL		Teslovich et al.	PABPC4	European	primary
rs2495504	1	55485796	TC		Tada et al.	PCSK9	European	secondary
rs12117661	1	55487346	LDL		Tada et al.	PCSK9	European	secondary
rs17111503	1	55503448	LDL	TC	Tada et al.	PCSK9	European	secondary
rs2479409	1	55504650	LDL	TC	Teslovich et al.	PCSK9	European	primary
rs11591147	1	55505647	LDL		Wu et al.	PCSK9	European	secondary
rs11800243	1	55518093	LDL		Wu et al.	PCSK9	African	secondary
rs2495477	1	55518467	LDL		Wu et al.	PCSK9	European	secondary
rs28362261	1	55523802	LDL		Wu et al.	PCSK9	African	secondary
rs28362263	1	55523855	LDL		Wu et al.	PCSK9	African	secondary
rs631220	1	55527479	TC	LDL	Tada et al.	PCSK9	European	secondary
rs28362286	1	55529215	LDL		Wu et al.	PCSK9	African	secondary
rs287227	1	55656075	LDL	TC	Tada et al.	PCSK9	European	secondary
rs6671533	1	55670896	LDL		Tada et al.	PCSK9	European	secondary
rs7512894	1	55696547	TC		Tada et al.	PCSK9	European	secondary
rs1998013	1	55958030	LDL		Tada et al.	PCSK9	European	secondary
rs2131925	1	63025942	TG	LDL,TC,	Teslovich et al.	ANGPTL3	European	primary
rs1748195	1	63049593	TG		Tada et al.	ANGPTL3	European	secondary
rs3850634	1	63050598	LDL		Tada et al.	ANGPTL3	European	secondary
rs6587980	1	63090858	TC		Tada et al.	ANGPTL3	European	secondary
rs7515577	1	93009438	TC		Teslovich et al.	EVI5	European	primary
rs629301	1	109818306	TC	LDL	Tada et al.	SORT1	European	primary
rs599839	1	109822166	LDL		Tada et al.	SORT1	European	secondary
rs267733	1	150958836	LDL		Willer et al.	ANXA9-CERS2	European	primary
rs12145743	1	156700651	HDL		Willer et al.	HDGF-PMVK	European	primary
rs4650994	1	178515312	HDL		Willer et al.	ANGPTL1	European	primary
rs1689800	1	182168885	HDL		Teslovich et al.	ZNF648	European	primary
rs2642442	1	220973563	TC	LDL	Tada et al.	MOSC1	European	primary
rs7544735	1	220998913	LDL		Tada et al.	MOSC1	European	secondary
rs4846914	1	230295691	HDL	TG	Teslovich et al.	GALNT2	European	primary
rs556107	1	234853059	TC		Tada et al.	IRF2BP2	European	secondary
rs514230	1	234858597	TC	LDL	Teslovich et al.	IRF2BP2	European	primary
rs11899121	2	20367973	TC		Tada et al.	APOB	European	secondary
rs13392272	2	21217490	TC		Tada et al.	APOB	European	secondary
rs676210	2	21231524	TG		Wu et al.	APOB	European	secondary
rs533617	2	21233972	LDL	TC	Tada et al.	APOB	European	secondary
rs673548	2	21237544	LDL	TG	Tada et al.	APOB	European	secondary
rs6752026	2	21260934	TG		Wu et al.	APOB	African	secondary
rs1367117	2	21263900	LDL	TC	Tada et al.	APOB	European	secondary
rs934198	2	21278773	LDL		Wu et al.	APOB	European	secondary
rs563290	2	21288226	TC		Tada et al.	APOB	European	secondary
rs562338	2	21288321	LDL		Tada et al.	APOB	European	secondary
rs668948	2	21291529	LDL		Wu et al.	APOB	European	secondary
rs568938	2	21303616	LDL		Wu et al.	APOB	African	primary
rs73920524	2	21311540	LDL		Wu et al.	APOB	African	secondary
rs13399758	2	27455726	LDL	TG	Wu et al.	GCKR	European	secondary
rs1260326	2	27730940	TC	TG	Willer et al.	GCKR	European	secondary
rs66900043	2	44068341	LDL		Zubair et al	ABCG8	African	secondary
rs4299376	2	44072576	LDL	TC	Teslovich et al.	ABCG5/8	European	primary
rs4953023	2	44074000	LDL	TC	Tada et al.	ABCG5/8	European	secondary
rs12468591	2	44100015	TC		Tada et al.	ABCG5/8	European	secondary
rs6756778	2	44100077	LDL	TC	Tada et al.	ABCG5/8	European	secondary
rs2710642	2	63149557	LDL		Willer et al.	EHBP1	European	primary
rs10490626	2	118835841	LDL	TC	Willer et al.	INSIG2	European	primary
rs2030746	2	121309488	LDL	TC	Willer et al.	LOC84931	European	primary
rs16831243	2	135762344	LDL	TC	Tada et al.	RAB3GAP1	European	secondary
rs7570971	2	135837906	TC	LDL	Teslovich et al.	RAB3GAP1	European	primary
rs6730157	2	135907088	TC		Tada et al.	RAB3GAP1	European	secondary
rs12328675	2	165540800	HDL		Teslovich et al.	COBLL1	European	primary
rs2287623	2	169830155	TC		Willer et al.	ABCB11	European	primary
rs11694172	2	203532304	TC		Willer et al.	FAM117B	European	primary
rs1047891	2	211540507	HDL		Willer et al.	CPS1	European	primary
rs1250229	2	216304384	LDL		Willer et al.	FN1	European	primary
rs2972146	2	227100698	HDL	TG	Teslovich et al.	IRS1	European	primary
rs11563251	2	234679384	TC	LDL	Willer et al.	UGT1A1	European	primary
rs2606736	3	11400249	HDL		Willer et al.	ATG7	European	primary
rs2290159	3	12628920	TC		Teslovich et al.	RAF1	European	primary
rs7640978	3	32533010	LDL	TC	Willer et al.	CMTM6	European	primary
rs2290547	3	47061183	HDL		Willer et al.	SETD2	European	primary
rs2013208	3	50129399	HDL		Willer et al.	RBM5	European	primary
rs13326165	3	52532118	HDL		Willer et al.	STAB1	European	primary
rs13315871	3	58381287	TC		Willer et al.	PXK	European	primary
rs6805251	3	119560606	HDL		Willer et al.	GSK3B	European	primary
rs17404153	3	132163200	LDL	HDL	Willer et al.	ACAD11	European	primary
rs645040	3	135926622	TG		Teslovich et al.	MSL2L1	European	primary
rs6831256	4	3473139	TG	TC,LDL	Willer et al.	LRPAP1	European	primary
rs10019888	4	26062990	HDL		Willer et al.	C4orf52	European	primary
rs442177	4	88030261	TG		Teslovich et al.	KLHL8	European	primary
rs3822072	4	89741269	HDL		Willer et al.	FAM13A	European	primary
rs2602836	4	100014805	HDL		Willer et al.	ADH5	European	primary
rs13107325	4	103188709	HDL		Teslovich et al.	SLC39A8	European	primary
rs78557978	4	115638601	HDL		Ko et al.	UGT8/NDST4	Hispanic	primary
rs6450176	5	53298025	HDL		Teslovich et al.	ARL15	European	primary
rs9686661	5	55861786	TG		Teslovich et al.	MAP3K1	European	primary
rs1423527	5	74602699	LDL		Tada et al.	HMGCR	European	secondary
rs7703051	5	74625487	TC		Tada et al.	HMGCR	European	secondary
rs12916	5	74656539	TC	LDL	Willer et al.	HMGCR	European	primary
rs984976	5	74910870	LDL		Tada et al.	HMGCR	European	secondary
rs34361	5	74971846	LDL		Tada et al.	HMGCR	European	secondary
rs4530754	5	122855416	LDL	TC	Willer et al.	CSNK1G3	European	primary
rs6882076	5	156390297	TC	TG,LDL,	Teslovich et al.	TIMD4	European	primary
rs1501908	5	156398169	LDL		Tada et al.	TIMD4	European	secondary
rs1553318	5	156479323	TG		Tada et al.	TIMD4	European	secondary
rs3757354	6	16127407	LDL	TC	Tada et al.	MYLIP	European	secondary
rs1800562	6	26093141	LDL	TC	Teslovich et al.	HFE	European	primary
rs486416	6	31856070	TC	TG	Tada et al.	HLA	European	secondary/primary
rs3177928	6	32412435	LDL	TC	Teslovich et al.	HLA	European	primary
rs11752643	6	32669373	TG		Tada et al.	HLA	European	secondary
rs2814982	6	34546560	TC		Teslovich et al.	C6orf106	European	primary
rs2758886	6	39250837	TC		Willer et al.	KCNK17	European	primary
rs998584	6	43757896	TG	HDL	Willer et al.	VEGFA	European	primary
rs9488822	6	116312893	TC	LDL	Teslovich et al.	FRK	European	primary
rs1936800	6	127436064	HDL	TG	Willer et al.	RSPO3	European	primary
rs9376090	6	135411228	TC		Willer et al.	HBS1L	European	primary
rs605066	6	139829666	HDL		Teslovich et al.	CITED2	European	primary
rs628031	6	160560845	LDL		Tada et al.	LPA	European	secondary
rs11753995	6	160575366	TC		Tada et al.	LPA	European	secondary
rs1564348	6	160578860	LDL	TC	Teslovich et al.	LPA	European	secondary
rs3105749	6	160820978	TG		Tada et al.	LPA	European	secondary
rs10455872	6	161010118	LDL	TC	Tada et al.	LPA	European	primary
rs1997243	7	1083777	TC		Willer et al.	GPR146	European	primary
rs702485	7	6449272	HDL		Willer et al.	DAGLB	European	primary
rs4142995	7	17919258	HDL		Willer et al.	SNX13	European	primary
rs12670798	7	21607352	LDL	TC	Tada et al.	DNAH11	European	secondary
rs4722551	7	25991826	LDL	TG,TC	Willer et al.	MIR148A	European	primary
rs2072183	7	44579180	TC	LDL	Teslovich et al.	NPC1L1	European	primary
rs217381	7	44606217	LDL	TC	Tada et al.	NPC1L1	European	secondary
rs4917014	7	50305863	HDL		Willer et al.	IKZF1	European	primary
rs13238203	7	72129667	TG		Teslovich et al.	TYW1B	European	primary
rs17145738	7	72982874	TG	HDL	Tada et al.	MLXIPL	European	primary
rs7777102	7	73058017	TG		Tada et al.	MLXIPL	European	secondary
rs3211938	7	80300449	HDL		Elbers et al.	CD36	African	primary
rs38855	7	116358044	TG		Willer et al.	MET	European	primary
rs4731702	7	130433384	HDL		Teslovich et al.	KLF14	European	primary
rs17173637	7	150529449	HDL		Willer et al.	TMEM176A	European	primary
rs9987289	8	9183358	HDL	TC,LDL,	Teslovich et al.	PPP1R3B	European	primary
rs2126259	8	9185146	LDL	TC	Tada et al.	PPP1R3B	European	secondary
rs11776767	8	10683929	TG		Teslovich et al.	PINX1	European	primary
rs1495741	8	18272881	TG	TC	Teslovich et al.	NAT2	European	primary
rs1495743	8	18273300	TC	TG	Tada et al.	NAT2	European	secondary
rs111300592	8	19754158	HDL		Zubair et al	LPL	African	secondary
rs7016529	8	19806631	HDL	TG	Tada et al.	LPL	European	secondary
rs326	8	19819439	HDL	TG	Tada et al.	LPL	European	secondary
rs15285	8	19824667	HDL		Wu et al.	LPL	African	primary
rs17482753	8	19832646	HDL	TG	Tada et al.	LPL	European	secondary
rs75551077	8	19840408	TG	HDL	Wu et al.	LPL	European	primary
rs12678919	8	19844222	TG	HDL	Teslovich et al.	LPL	European	primary
rs34770253	8	19844228	TG		Wu et al.	LPL	European	secondary
rs17489282	8	19852518	HDL	TG	Tada et al.	LPL	European	secondary
rs6999158	8	19928013	HDL		Tada et al.	LPL	European	secondary
rs10106652	8	19928160	TG		Tada et al.	LPL	European	secondary
rs4407894	8	19933896	HDL		Wu et al.	LPL (SLC18A1)	European	secondary
rs10102164	8	55421614	LDL	TC	Willer et al.	SOX17	European	primary
rs2081687	8	59388565	TC	LDL	Teslovich et al.	CYP7A1	European	primary
rs2293889	8	116599199	HDL		Teslovich et al.	TRPS1	European	primary
rs2737203	8	116603003	HDL		Tada et al.	TRPS1	European	secondary
rs2980875	8	126481747	LDL	TC, TG	Tada et al.	TRIB1	European	secondary
rs2954029	8	126490972	TG	TC,LDL,HDL	Teslovich et al.	TRIB1	European	primary
rs10808546	8	126495818	HDL		Tada et al.	TRIB1	European	secondary
rs4870941	8	126498828	TG		Tada et al.	TRIB1	European	secondary
rs11783655	8	145037573	TC		Tada et al.	PLEC1	European	secondary
rs11136341	8	145043543	LDL	TC	Teslovich et al.	PLEC1	European	secondary
rs3780181	9	2640759	TC	LDL	Willer et al.	VLDLR	European	primary
rs581080	9	15305378	HDL	TC	Teslovich et al.	TTC39B	European	primary
rs4149310	9	107589134	HDL		Weissglas-Volkov et al.	ABCA1	Hispanic	secondary
rs2853579	9	107591272	HDL		Tada et al.	ABCA1	European	secondary
rs2472386	9	107601541	HDL		Below et al.	ABCA1	Hispanic	secondary
rs9282541	9	107620835	HDL		Weissglas-Volkov et al	ABCA1	Hispanic	secondary
rs11789603	9	107647019	HDL		Tada et al.	ABCA1	European	secondary
rs3847302	9	107648595	HDL		Tada et al.	ABCA1	European	secondary
rs1883025	9	107664301	HDL	TC	Teslovich et al.	ABCA1	European	primary
rs1800978	9	107665978	HDL		Tada et al.	ABCA1	European	secondary
rs1800977	9	107690450	HDL		Tada et al.	ABCA1	European	secondary
rs9411476	9	136127601	LDL		Wu et al.	ABO	East Asian	secondary
rs579459	9	136154168	LDL		Tada et al.	ABO	European	secondary
rs649129	9	136154304	TC		Tada et al.	ABO	European	secondary
rs635634	9	136155000	LDL		Teslovich et al.	ABO	European	primary
rs1832007	10	5254847	TG		Willer et al.	AKR1C4	European	primary
rs10904908	10	17260290	TC		Willer et al.	VIM-CUBN	European	primary
rs970548	10	46013277	HDL	TC	Willer et al.	MARCH8-ALOX5	European	primary
rs10761731	10	65027610	TG		Teslovich et al.	JMJD1C	European	primary
rs2068888	10	94839642	TG		Teslovich et al.	CYP26A1	European	primary
rs2255141	10	113933886	TC	LDL	Teslovich et al.	GPAM	European	primary
rs7096937	10	113950418	LDL		Tada et al.	GPAM	European	secondary
rs2923084	11	10388782	HDL		Teslovich et al.	AMPD3	European	primary
rs10128711	11	18632984	TC		Teslovich et al.	SPTY2D1	European	primary
rs3136441	11	46743247	HDL		Teslovich et al.	LRP4	European	primary
rs10838681	11	47275064	HDL		Tada et al.	LRP4	European	secondary
rs10838686	11	47311367	HDL		Tada et al.	LRP4	European	secondary
rs4752824	11	47324666	HDL		Tada et al.	LRP4	European	secondary
rs11246602	11	51512090	HDL		Willer et al.	OR4C46	European	primary
rs174546	11	61569830	TG	LDL,TC,HDL	Tada et al.	FADS1-2-3	European	primary
rs174583	11	61609750	LDL		Tada et al.	FADS1-2-3	European	secondary
rs12801636	11	65391317	HDL		Willer et al.	KAT5	European	primary
rs499974	11	75455021	HDL		Willer et al.	MOGAT2-DGAT2	European	primary
rs1787715	11	116560325	TG		Tada et al.	ZNF259, APOA5/A1	European	secondary
rs1145198	11	116574336	TG		Tada et al.	ZNF259, APOA5/A1	European	secondary
rs180349	11	116611827	HDL		Tada et al.	ZNF259, APOA5/A1	European	secondary
rs79624460	11	116635282	TG		Wu et al.	ZNF259, APOA5/A1 (BUD13)	African	secondary
rs964184	11	116648917	HDL	LDL, TC,TG	Teslovich et al.	ZNF259, APOA5/A1	European	primary
rs11604424	11	116651115	TG		Wu et al.	ZNF259, APOA5/A1	European	secondary
rs2075290	11	116653296	TG		Wu et al.	ZNF259, APOA5/A1	European	secondary
rs3741298	11	116657561	HDL	TG	Tada et al.	ZNF259, APOA5/A1	European	secondary
rs2075291	11	116661392	TG		Wu et al.	ZNF259, APOA5/A1	East Asian	secondary
rs3135506	11	116662407	TG	HDL	Wu et al.	ZNF259, APOA5/A1	European	secondary
rs651821	11	116662579	TG		Wu et al.	ZNF259, APOA5/A1	East Asian	secondary
rs9804646	11	116665079	TC		Tada et al.	ZNF259, APOA5/A1	European	secondary
rs75919952	11	116667545	TG		Wu et al.	ZNF259, APOA5/A1	European	secondary
rs1263173	11	116681008	HDL		Zubair et al	ZNF259, APOA5/A1	African	secondary
rs12225230	11	116728630	HDL		Tada et al.	ZNF259, APOA5/A1	European	secondary
rs11216230	11	116884789	HDL		Ko et al.	ZNF259, APOA5/A1 (SIK3)	Hispanic	secondary
rs508487	11	117075566	TG		Tada et al.	ZNF259, APOA5/A1	European	secondary
rs11603023	11	118486067	TC		Willer et al.	PHLDB1	European	primary
rs7941030	11	122522375	TC	HDL	Teslovich et al.	UBASH3B	European	primary
rs11220462	11	126243952	LDL	TC	Tada et al.	ST3GAL4	European	secondary
rs11220462	11	126243952	LDL	TC	Tada et al.	ST3GAL4	European	secondary
rs4883201	12	9082581	TC		Willer et al.	PHC1-A2ML1	European	primary
rs7134375	12	20473758	HDL		Teslovich et al.	PDE3A	European	primary
rs11613352	12	57792580	TG	HDL	Tada et al.	LRP1	European	primary
rs7134594	12	110000193	HDL		Teslovich et al.	MVK	European	primary
rs11065987	12	112072424	TC	LDL	Teslovich et al.	BRAP	European	primary
rs17696736	12	112486818	TC		Tada et al.	HNF1A	European	secondary
rs1169288	12	121416650	TC	LDL	Tada et al.	HNF1A	European	secondary
rs1169288	12	121416650	TC	LDL	Tada et al.	HNF1A	European	secondary
rs4759375	12	123796238	HDL		Teslovich et al.	SBNO1	European	primary
rs4765127	12	124460167	HDL	TG	Tada et al.	ZNF664	European	primary
rs863750	12	124505444	HDL		Tada et al.	ZNF664	European	secondary
rs838879	12	125261441	HDL		Tada et al.	SCARB1	European	secondary
rs838880	12	125261593	HDL		Teslovich et al.	SCARB1	European	primary
rs3924313	12	125328375	HDL		Tada et al.	SCARB1	European	secondary
rs7298751	12	125380232	HDL		Tada et al.	SCARB1	European	secondary
rs4942486	13	32953388	LDL		Willer et al.	BRCA2	European	primary
rs8017377	14	24883887	LDL		Teslovich et al.	NYNRIN	European	primary
rs4983559	14	105277209	HDL		Willer et al.	ZBTB42-AKT1	European	primary
rs2412710	15	42683787	TG		Teslovich et al.	CAPN3	European	primary
rs2929282	15	44245931	TG		Teslovich et al.	FRMD5	European	primary
rs12148399	15	58581370	HDL		Tada et al.	LIPC	European	secondary
rs4775041	15	58674695	TC		Tada et al.	LIPC	European	secondary
rs10468017	15	58678512	HDL		Wu et al.	LIPC	European	secondary
rs1532085	15	58683366	HDL	TC,TG,	Teslovich et al.	LIPC	European	primary
rs13329672	15	58699937	TG		Tada et al.	LIPC	European	secondary
rs1077835	15	58723426	HDL		Weissglas-Volkov et al.	LIPC	Hispanic	secondary
rs1077834	15	58723479	TG		Tada et al.	LIPC	European	secondary
rs1800588	15	58723675	HDL	TC	Tada et al.	LIPC	European	secondary
rs261334	15	58726744	HDL		Below et al.	LIPC	Hispanic	secondary
rs148533712	15	61244884	HDL		Ko et al.	RORA	Hispanic	primary
rs2652834	15	63396867	HDL		Teslovich et al.	LACTB	European	primary
rs7174517	15	87256321	HDL		Tada et al.	MFGE8	European	secondary
rs7170017	15	94179360	HDL		Tada et al.	MFGE8	European	secondary
rs3198697	16	15129940	TG		Willer et al.	PDXDC1	European	primary
rs11649653	16	30918487	TG		Teslovich et al.	CTF1	European	primary
rs1121980	16	53809247	HDL	TG	Willer et al.	FTO	European	primary
rs10852553	16	56825666	HDL		Tada et al.	CETP	European	secondary
rs16962399	16	56846804	HDL		Tada et al.	CETP	European	secondary
rs12446275	16	56929020	HDL		Tada et al.	CETP	European	secondary
rs9989419	16	56985139	HDL		Ko et al.	CETP (HERPUD1)	Hispanic	secondary
rs56156922	16	56987369	HDL		Wu et al.	CETP	European	primary
rs247617	16	56990716	HDL		Tada et al.	CETP	European	secondary
rs3764261	16	56993324	HDL	LDL,TC,TG	Teslovich et al.	CETP	European	primary
rs17231506	16	56994528	HDL		Wu et al.	CETP	European	secondary
rs17231520	16	56995827	HDL		Wu et al.	CETP	African	secondary
rs820299	16	57000284	HDL		Tada et al.	CETP	European	secondary
rs12720922	16	57000885	HDL		Wu et al.	CETP	European	secondary
rs11076174	16	57003146	HDL		Tada et al.	CETP	European	secondary
rs1532624	16	57005479	HDL		Weissglas-Volkov et al.	CETP	Hispanic	secondary
rs7499892	16	57006590	HDL		Wu et al.	CETP	European	secondary
rs5883	16	57007353	HDL		Wu et al.	CETP	African	secondary
rs5880	16	57015091	HDL		Tada et al.	CETP	European	secondary
rs9923854	16	57017002	HDL		Tada et al.	CETP	European	secondary
rs289742	16	57017762	HDL		Tada et al.	CETP	European	secondary
rs16942887	16	67928042	HDL		Teslovich et al.	LCAT	European	primary
rs57136942	16	68011654	HDL		Zubair et al	LCAT	African	secondary
rs255054	16	68017356	HDL		Wu et al.	LCAT (DPEP3)	African	secondary
rs114763908	16	68153062	HDL		Wu et al.	LCAT (NFATC3)	African	secondary
rs2230093	16	68156085	HDL		Wu et al.	LCAT (NFATC3)	African	secondary
rs8062895	16	72048632	LDL		Zubair et al	HPR/DHODH	African	secondary
rs2000999	16	72108093	LDL	TC	Willer et al.	HPR/DHODH	European	primary
rs2925979	16	81534790	HDL		Teslovich et al.	CMIP	European	primary
rs314253	17	7091650	TC	LDL	Willer et al.	DLG4	European	primary
rs11869286	17	37813856	HDL		Teslovich et al.	STARD3	European	primary
rs8077889	17	41878166	TG		Willer et al.	MPP3	European	primary
rs7206971	17	45425115	LDL	TC	Teslovich et al.	OSBPL7	European	primary
rs1801689	17	64210580	LDL		Willer et al.	APOH-PRXCA	European	primary
rs4148008	17	66875294	HDL		Teslovich et al.	ABCA8	European	primary
rs4129767	17	76403984	HDL		Teslovich et al.	PGS1	European	primary
rs7241918	18	47160953	HDL	TC	Teslovich et al.	LIPG	European	primary
rs4939883	18	47167214	HDL		Tada et al.	LIPG	European	secondary
rs2156552	18	47181668	TC		Tada et al.	LIPG	European	secondary
rs9964067	18	47280410	HDL		Tada et al.	LIPG	European	secondary
rs12967135	18	57849023	HDL		Teslovich et al.	MC4R	European	primary
rs7248104	19	7224431	TG		Willer et al.	INSR	European	primary
rs7255436	19	8433196	HDL		Teslovich et al.	ANGPTL4	European	primary
rs1610095	19	10904689	LDL		Tada et al.	LDLR	European	secondary
rs2304088	19	11027626	LDL		Tada et al.	LDLR	European	secondary
rs11669133	19	11092139	LDL		Tada et al.	LDLR	European	secondary
rs17001095	19	11133272	LDL		Tada et al.	LDLR	European	secondary
rs12052201	19	11159096	TC		Tada et al.	LDLR	European	secondary
rs3786722	19	11161537	LDL		Tada et al.	LDLR	European	secondary
rs4300767	19	11163689	LDL	TC	Tada et al.	LDLR	European	secondary
rs73015011	19	11189764	LDL		Wu et al.	LDLR	European	secondary
rs113190300	19	11190691	LDL		Wu et al.	LDLR	African	secondary
rs114197570	19	11196270	LDL		Wu et al.	LDLR	African	secondary
rs6511720	19	11202306	LDL	TC	Teslovich et al.	LDLR	European	primary
rs688	19	11227602	LDL	TC	Tada et al.	LDLR	European	secondary
rs737337	19	11347493	HDL		Teslovich et al.	ANGPTL8	European	primary
rs2278426	19	11350488	HDL		Weissglas-Volkov et al.	ANGPTL8 (LOC55908)	Hispanic	secondary
rs10401969	19	19407718	LDL	TC, TG	Teslovich et al.	CILP2	European	secondary
rs8102280	19	19455750	LDL	TG	Below et al.	CILP2 (MAU2)	Hispanic	secondary
rs731839	19	33899065	TG	HDL	Willer et al.	PEPD	European	primary
rs10460181	19	45140165	LDL		Tada et al.	APOE/APOC1	European	secondary
rs1531517	19	45242173	LDL		Tada et al.	APOE/APOC1	European	secondary
rs2927439	19	45242740	LDL		Tada et al.	APOE/APOC1	European	secondary
rs4803750	19	45247627	TC		Tada et al.	APOE/APOC1	European	secondary
rs8100239	19	45253104	LDL		Tada et al.	APOE/APOC1	European	secondary
rs3208856	19	45296806	LDL	TC	Tada et al.	APOE/APOC1	European	secondary
rs10402271	19	45329214	LDL	TC	Tada et al.	APOE/APOC1	European	secondary
rs395908	19	45373565	LDL	TC	Tada et al.	APOE/APOC1	European	secondary
rs11673139	19	45383037	TG		Tada et al.	APOE/APOC1	European	secondary
rs157588	19	45398264	LDL		Wu et al.	APOE/APOC1 (TOMM40)	East Asian	secondary
rs8106922	19	45401666	LDL		Wu et al.	APOE/APOC1 (TOMM40)	African	secondary
rs1038026	19	45405062	LDL		Wu et al.	APOE/APOC1 (TOMM40)	African	secondary
rs769449	19	45410002	LDL		Wu et al.	APOE/APOC1	European	secondary
rs115299243	19	45410548	LDL		Wu et al.	APOE/APOC1	African	secondary
rs769455	19	45412040	TG		Wu et al.	APOE/APOC1	African	secondary
rs7412	19	45412079	LDL		Wu et al.	APOE/APOC1	European	secondary
rs12721054	19	45422587	TG		Wu et al.	APOE/APOC1	African	secondary
rs56131196	19	45422846	LDL		Wu et al.	APOE/APOC1	European	secondary
rs4420638	19	45422946	LDL	TC,HDL,	Teslovich et al.	APOE/APOC1	European	primary
rs35136575	19	45439163	LDL		Wu et al.	APOE/APOC1	European	secondary
rs73939904	19	45444266	LDL		Wu et al.	APOE/APOC1	African	secondary
rs12721109	19	45447221	LDL	TC	Tada et al.	APOE/APOC1	European	secondary
rs5167	19	45448465	HDL		Tada et al.	APOE/APOC1	European	secondary
rs10421404	19	45452845	TG		Tada et al.	APOE/APOC1	European	primary
rs516246	19	49206172	LDL		Tada et al.	FLJ36070	European	secondary
rs492602	19	49206417	TC	LDL	Teslovich et al.	FLJ36070	European	primary
rs17695224	19	52324216	LDL		Willer et al.	HAS1	European	primary
rs386000	19	54792761	HDL		Teslovich et al.	LILRA3	European	primary
rs103294	19	54797848	HDL		Tada et al.	LILRA3	European	secondary
rs364585	20	12962718	LDL		Willer et al.	SPTLC3	European	primary
rs2328223	20	17845921	LDL		Willer et al.	SNX5	European	primary
rs2277862	20	34152782	TC		Teslovich et al.	ERGIC3	European	primary
rs2902940	20	39091487	TC	LDL	Teslovich et al.	MAFB	European	primary
rs2143877	20	39092895	TC		Tada et al.	MAFB	European	secondary
rs6016373	20	39154095	TC		Tada et al.	MAFB	European	secondary
rs6029526	20	39672618	LDL	TC	Teslovich et al.	TOP1	European	primary
rs4297946	20	39811275	LDL		Tada et al.	TOP1	European	secondary
rs1800961	20	43042364	HDL	TC	Willer et al.	HNF4A	European	primary
rs6065906	20	44554015	HDL	TG	Teslovich et al.	PLTP	European	primary
rs181362	22	21932068	HDL		Teslovich et al.	UBE2L3	European	primary
rs5763662	22	30378703	LDL		Willer et al.	MTMR3	European	primary
rs138777	22	35711098	TC		Willer et al.	TOM1	European	primary
rs5756931	22	38546033	TG		Teslovich et al.	PLA2G6	European	primary
rs4253772	22	46627603	TC	LDL	Willer et al.	PPARA	European	primary
Abbreviations: Chr: Chromosome; TC: total cholesterol; LDL: LDL-cholesterol; HDL: HDL-cholesterol; TG: triglycerides
a Because of the high correlation across lipid traits, we used all known loci in the conditional analysis for each lipid trait regardless of which lipid trait it was identified for.
b Primary and secondary traits which are associated with this SNP.
c References:
Willer, C. J., Schmidt, E. M., Sengupta, S. Peloso, G. M., Gustafsson, S., Kanoni, S., et al. (2013). Discovery and refinement of loci associated with lipid levels. Nat Genet, 2013. 45(11): p. 1274-83.
Teslovich,T.M., Musunuru,K., Smith,A.V., Edmondson,A.C., Stylianou,I.M., Koseki,M., et al. (2010) Biological, clinical and population relevance of 95 loci for blood lipids. Nature, 466, 707-713.
Wu, Y., Waite, L. L., Jackson, A. U., Sheu, W. H-H., Buyske, S., Absher, D., et al. (2013) Trans-ethnic fine-mapping of lipid loci in African Americans, East Asians and Europeans identifies population-specific signals and extensive allelic heterogeneity that increases the trait variance explained. Plos Genetics 9(3): e1003379. doi: 10.1371/journal.pgen.1003379.
Tada H., Won H.H., Melander O., Yang J., Peloso G.M., and Kathiresan S. (2013) Multiple associated variants increase the heritability explained for plasma lipids and coronary artery disease. Circ. Cardiovasc. Genet., 7:583-7.
Weissglas-Volkov D., Aguilar-Salinas C.A., Nikkola E., Deere K.A., Cruz-Bautista I., Arellano-Campos O., et al. (2013) Genomic study in Mexicans identifies a new locus for triglycerides and refines European lipid loci. J. Med. Genet., 50:298-308.
Ko A., Cantor R.M., Weissglas-Volkov D., Nikkola E., Reddy P.M., Sinsheimer J.S., et al. (2014) Amerindian-specific regions under positive selection harbour new lipid variants in Latinos. Nat. Commun. 2;5:3983.
Below J.E., Parra E.J., Gamazon E.R., Torres J., Krithika S., Candille S., et al. (2016) Meta-analysis of lipid-traits in Hispanics identifies novel loci, population-specific effects, and tissue-specific enrichment of eQTLs. Sci. Rep., 6:19429.
Elbers, C.C., Guo, Y., Tragante, V., van Iperen, E.P.A., Lanktree, M.B,, Castillo, B.A., et al. (2012) Gene-Centric Meta-Analysis of Lipid Traits in African, East Asian and Hispanic Populations. PLoS One. http://dx.doi.org/10.1371/journal.pone.0050198
Zubair: Zubair N., Graff M., J.L. Ambite, W.S. Bush, G. Kichaev, Y. Lu et al. (2016) Fine-mapping of lipid regions in global populations discovers racial/ethnic-specific signals and refines previously identified lipid loci. Human Molecular Genetics. [Lipid traits in mg/dl, Triglycerides were natural log transformed.]
d Region name provided in reference sample publication.
e Ancestry which the signal was identified in; ancestry of the reference sample shown here.
f Signal refers to the variant first identified within the 1 megabase region as "primary" and any other variants wihtin the 1megabase region as "secondary".

## Sheet: Supplementary Table S3
Table S3. List of all the most significant SNPs within a 1Mb region associated with the indicated lipid trait in HCHS/SOL.a
Trait	rsID	chromosome	Position (hg19)	novel or knowna	known region name or nearest gene	N	Effect Allele	Other Allele	Effect allele frequency	Beta	SE	Pvalue	information	conditioned_on	locus num
HDL	rs78768981	6	152722091	novel	SYNE1	12730	G	A	0.993	-5.767	0.986	4.93E-09	1	NA	69
HDL	rs74765208	7	6568043	novel	DAGLB/GRID2IP	12730	C	A	0.997	-8.841	1.609	3.93E-08	0.816	NA	73
HDL	rs191891263	7	69496422	novel	AUTS2	12730	A	G	0.998	-14.111	2.106	2.06E-11	0.872	NA	81
HDL	rs4240624	8	9184231	known	PPP1R3B	12729	G	A	0.193	-1.673	0.204	2.22E-16	0.997	NA	88
HDL	rs3916027	8	19824868	known	LPL	12729	G	A	0.736	-1.754	0.183	1.02E-21	0.999	NA	93
HDL	rs4149307	9	107589744	known	ABCA1	12730	C	T	0.642	-1.145	0.171	2.17E-11	1	NA	101
HDL	rs188287950	11	116740482	known	SIK3/APOA5/A1	12729	C	T	0.954	-4.148	0.399	2.73E-25	0.943	NA	116
HDL	rs2070895	15	58723939	known	LIPC	12730	G	A	0.538	-1.355	0.171	2.10E-15	0.998	NA	134
HDL	rs821840	16	56993886	known	CETP	12730	A	G	0.701	-3.334	0.174	4.19E-82	0.999	NA	142
HDL	rs143133208	16	67744292	known	LCAT	12730	C	CTTTG	0.836	-1.365	0.216	2.57E-10	0.998	NA	143
HDL	rs9958734	18	47118398	known	LIPG	12729	T	C	0.869	-1.417	0.245	7.66E-09	1	NA	154
HDL	rs4804155	19	11334295	known	ANGPTL8	12730	C	G	0.768	1.443	0.196	1.86E-13	0.993	NA	158
HDL	rs429358	19	45411941	known	APOE/APOC1	12730	T	C	0.880	1.544	0.246	3.71E-10	0.988	NA	162
HDL	rs1800961	20	43042364	known	HNF4A	12730	C	T	0.955	2.658	0.387	6.77E-12	1	NA	170
LDL	rs11591147	1	55505647	known	PCSK9	12467	G	T	0.991	22.781	2.649	8.05E-18	0.813	NA	6
LDL	rs7528419	1	109817192	known	SORT1	12467	A	G	0.786	7.762	0.559	7.25E-44	1	NA	9
LDL	rs17240441	2	21266774	known	APOB	12467	GGCAGCGCCA	G	0.691	-4.870	0.496	9.92E-23	0.997	NA	19
LDL	rs4245791	2	44074431	known	ABCG5/8	12467	C	T	0.207	3.672	0.584	3.25E-10	1	NA	21
LDL	rs12916	5	74656539	known	HMGCR	12467	T	C	0.621	-3.171	0.475	2.41E-11	1	NA	55
LDL	rs1265044	6	31090318	known	PSORS1C1	12467	C	T	0.933	-5.208	0.919	1.44E-08	0.998	NA	60
LDL	rs17206161	6	32665490	known	HLA	12467	T	C	0.888	-4.085	0.728	2.00E-08	0.99	NA	61
LDL	rs10455872	6	161010118	known	LPA	12467	A	G	0.965	-7.450	1.240	1.89E-09	1	NA	70
LDL	rs79784764	7	49254526	known	AC010971.1	12467	A	G	0.999	-34.940	6.387	4.49E-08	0.979	NA	79
LDL	rs2954017	8	126476873	known	TRIB1	12466	T	C	0.487	2.802	0.465	1.73E-09	0.999	NA	97
LDL	rs174564	11	61588305	known	FADS1-2-3	12467	A	G	0.502	2.858	0.523	4.59E-08	0.997	NA	113
LDL	rs149886784	14	74138147	novel	DNAL1	12467	C	T	0.998	-29.922	5.229	1.05E-08
LDL	rs34042070	16	72101525	known	HPR	12467	C	G	0.809	-3.354	0.587	1.13E-08	0.99	NA	144
LDL	rs142130958	19	11190652	known	LDLR	12467	G	A	0.904	8.000	0.778	8.81E-25	0.995	NA	158
LDL	rs2074304	19	19381940	known	CILP2	12467	G	C	0.942	5.828	0.997	5.14E-09	0.996	NA	159
LDL	rs7412	19	45412079	known	APOE/APOC1	12467	C	T	0.954	19.035	1.099	2.91E-67	0.949	NA	162
TC	rs11591147	1	55505647	known	PCSK9	12731	G	T	0.991	23.213	3.077	4.59E-14	0.813	NA	6
TC	rs200295377	1	62909950	known	ANGPTL3	12731	AAG	A	0.620	3.803	0.567	1.92E-11	0.972	NA	7
TC	rs7528419	1	109817192	known	SORT1	12731	A	G	0.787	7.500	0.655	2.23E-30	1	NA	9
TC	rs4245791	2	44074431	known	ABCG5/8	12731	C	T	0.206	3.898	0.683	1.16E-08	1	NA	21
TC	rs12997242	2	21381177	known	APOB	12731	G	A	0.619	-4.758	0.555	1.05E-17	0.999	NA	19
TC	rs4665972	2	27598097	known	GCKR	12731	T	C	0.330	4.505	0.592	2.77E-14	0.985	NA	20
TC	rs115137992	3	22014295	known	ZNF385D	12731	T	C	0.995	-21.034	3.747	1.98E-08	0.987	NA	35
TC	rs114378860	3	121815682	novel	CD86	12731	T	A	0.993	-17.930	3.091	6.62E-09	0.984	NA	42
TC	rs12916	5	74656539	known	HMGCR	12731	T	C	0.620	-3.758	0.555	1.25E-11	1	NA	55
TC	rs71534524	6	32510872	known	HLA	12731	T	G	0.651	-3.864	0.651	2.95E-09	0.734	NA	61
TC	rs202220802	6	160560880	known	LPA	12731	CATG	C	0.786	-3.752	0.671	2.21E-08	0.997	NA	70
TC	rs56393506	6	161089307	known	LPA	12731	C	T	0.869	-4.362	0.796	4.25E-08	1	NA	70
TC	rs6982502	8	126479362	known	TRIB1	12730	C	T	0.477	3.487	0.547	1.79E-10	1	NA	97
TC	rs964184	11	116648917	known	SIK3/APOA5/A1	12730	G	C	0.266	4.305	0.620	3.96E-12	1	NA	116
TC	rs142130958	19	11190652	known	LDLR	12731	G	A	0.904	7.615	0.909	5.44E-17	0.995	NA	158
TC	rs2074304	19	19381940	known	CILP2	12731	G	C	0.942	8.523	1.168	2.97E-13	0.996	NA	159
TC	rs7412	19	45412079	known	APOE/APOC1	12731	C	T	0.954	14.647	1.289	6.11E-30	0.949	NA	162
TG	rs67461605	1	63070537	known	ANGPTL3	12730	AGTTAATGTG	A	0.641	0.052	0.007	1.07E-13	0.999	NA	7
TG	rs4296389	2	21142994	known	ABCG5/8	12730	C	T	0.571	0.038	0.007	3.39E-08	1	NA	19
TG	rs1260326	2	27730940	known	GCKR	12730	T	C	0.337	0.078	0.007	2.05E-27	1	NA	20
TG	rs13226650	7	73017005	known	MLXIPL	12730	A	G	0.874	0.061	0.010	8.28E-10	1	NA	83
TG	rs60223219	8	19881801	known	LPL	12729	A	G	0.927	0.128	0.013	4.98E-24	1	NA	93
TG	rs2954038	8	126507389	known	TRIB1	12729	C	A	0.247	0.056	0.008	4.17E-13	1	NA	97
TG	rs174583	11	61609750	known	FADS1-2-3	12730	C	T	0.464	-0.043	0.007	6.82E-09	1	NA	113
TG	rs964184	11	116648917	known	SIK3/APOA5/A1	12729	G	C	0.266	0.138	0.008	1.59E-73	1	NA	116
TG	rs58196025	19	19391331	known	CILP2	12730	G	A	0.938	0.117	0.014	2.45E-17	0.998	NA	159
TG	rs283812	19	45388568	known	APOE/APOC1	12730	T	C	0.774	-0.058	0.008	2.64E-12	0.923	NA	162
Abbreviations: Chr: Chromosome; TC: total cholesterol; LDL: LDL-cholesterol; HDL: HDL-cholesterol; TG: triglycerides
a A region is defined by a 1Megabase. The most significant SNP within that region is reported. If a SNP has been reported within this region, the locus is considered known. All SNPs listed here are primary signals, in that no other SNPs within a 1Megabased region are condsidered.

## Sheet: Supplementary Table S4
Table S4. List of all independent variants associated with respective lipid traits in HCHS/SOL after conditioning on all known lipids signals.
										Unconditioned			Conditioned on All known lipid signals			Allele frequencies in 1000 Genomes reference data
Lipid Trait	rsID	Chr	Position (hg19)	Nearest Gene	Genomic location	Novelty, signal	Effect/ Other allele	Effect allele frequency	Sample size	Beta	Standard error	P-value	Beta	Standard error	P-value	European (EUR)	African (AFR)	Native American/Hispanic (AMR)	East Asian (EAS)	SouthEast Asian (SAS)
TC	rs114378860	3	121815682	CD86	intronic	new locus, primary signal	T/A	0.993	12731	-17.930	3.091	6.62E-09	-17.207	2.973	7.11E-09
TC	rs183336356	5	13967131	22kb 5' of DNAH5	intergenic	new locus, primary signal	C/T	0.998	12731	-33.910	6.602	2.80E-07	-35.285	6.330	2.48E-08
TG	rs77635931	6	168806515	30kb 3' of RP1-39J2.1;35kb 5' of SMOC2	intergenic	new locus, primary signal	G/A	0.998	12730	-0.352	0.068	2.54E-07	-0.368	0.066	1.99E-08
HDL	rs78768981	6	152722091	SYNE1	intronic	new locus, primary signal	G/A	0.993	12730	-5.522	0.962	9.29E-09	-5.453	0.939	6.27E-09
HDL	rs77071750	7	6579655	DAGLB/GRID2IP	intronic	known locus, secondary signal	C/G	0.997	12730	-7.975	1.498	1.01E-07	-8.938	1.432	4.27E-10
HDL	rs191891263	7	69496422	AUTS2	intronic	new locus, primary signal	A/G	0.998	12730	-14.111	2.106	2.06E-11	-14.314	2.014	1.17E-12
HDL	rs184637772	11	116702251	APOC3	intronic	known locus, secondary signal	T/C	0.998	12729	-7.698	1.637	2.57E-06	-8.668	1.560	2.78E-08		0.0038
LDL	rs149886784	14	74138147	DNAL1	intronic	new locus, primary signal	C/T	0.998	12467	-29.922	5.229	1.05E-08	-28.933	4.978	6.15E-09
Abbreviations: Chr: Chromosome; TC: total cholesterol; LDL: LDL-cholesterol; HDL: HDL-cholesterol; TG: triglycerides

## Sheet: Supplementary Table S5
Table S6. Generalization of total cholesterol results in SOL across known loci in the literature for multiple ancestries.aSupplementary Table 6. Generalization of total cholesterol results in SOL across known loci in the literature for multiple ancestries.aSupplementary Table 6. Generalization of total cholesterol results in SOL across known loci in the literature for multiple ancestries.aSupplem…
rsID	RegionbRegionbRegionbRegionbRegionbRegionbRegionbRegionb	AncestrycAncestrycAncestrycAncestrycAncestrycAncestrycAncestrycAncestryc	SignaldSignaldSignaldSignaldSignaldSignaldSignaldSignald	Primary traitePrimary traitePrimary traitePrimary traitePrimary traitePrimary traitePrimary traitePrimary traite	Secondary traitseSecondary traitseSecondary traitseSecondary traitseSecondary traitseSecondary traitseSecondary traitseSecondary traitse	Chr	Position (hg19)	Effect Allele	Other Allele	ReferencefReferencefReferencefReferencefReferencefReferencefReferencefReferencef	Reference estimates				HCHS/SOL				Genearlization r-value
											Effect allele frequency	Beta	SE	P-value	Effect allele frequency	Beta	SE	P-value	r-value	TRUE/ FALSE
rs1077514	ASAP3	European	primary	TC		1	23766233	C	T	Willer	0.150	-0.030	0.005	6.00E-09	0.217	0.014	0.016	3.76E-01	1.00E+00	FALSE
rs12027135	LDLRAP1	European	primary	LDL	TC	1	25775733	A	T	Teslovich	0.540	-0.027	0.004	5.00E-12	0.543	-0.033	0.013	1.08E-02	1.83E-02	TRUE
rs2495504	PCSK9	European	secondary	TC		1	55485796	T	C	Tada	0.719	-0.037	0.006	1.99E-11	0.576	-0.034	0.013	1.16E-02	2.71E-02	TRUE
rs17111503	PCSK9	European	secondary	LDL	TC	1	55503448	A	G	Tada	0.761	-0.058	0.006	1.95E-19	0.691	-0.031	0.014	2.96E-02	6.05E-02	FALSE
rs2479409	PCSK9	European	primary	LDL	TC	1	55504650	G	A	Teslovich	0.680	0.054	0.004	2.00E-39	0.519	0.031	0.014	2.16E-02	3.33E-02	TRUE
rs631220	PCSK9	European	secondary	TC	LDL	1	55527479	A	G	Tada	0.178	-0.044	0.007	4.10E-11	0.129	-0.044	0.019	2.10E-02	4.42E-02	TRUE
rs287227	PCSK9	European	secondary	LDL	TC	1	55656075	T	G	Tada	0.142	-0.060	0.007	1.32E-16	0.140	-0.069	0.019	1.92E-04	7.68E-04	TRUE
rs7512894	PCSK9	European	secondary	TC		1	55696547	A	G	Tada	0.798	0.000	0.000	9.48E-01	0.848	0.018	0.018	3.26E-01	1.00E+00	FALSE
rs2131925	ANGPTL3	European	primary	TG	LDL,TC,	1	63025942	G	T	Teslovich	0.340	-0.075	0.004	4.00E-80	0.411	-0.084	0.013	1.83E-10	1.33E-09	TRUE
rs6587980	ANGPTL3	European	secondary	TC		1	63090858	T	C	Tada	0.335	-0.067	0.005	2.77E-37	0.397	-0.078	0.013	2.89E-09	3.04E-08	TRUE
rs7515577	EVI5	European	primary	TC		1	93009438	C	A	Teslovich	0.230	-0.037	0.007	2.00E-08	0.119	-0.026	0.020	1.93E-01	2.24E-01	FALSE
rs629301	SORT1	European	primary	TC	LDL	1	109818306	G	T	Teslovich	0.240	-0.134	0.005	2.00E-170	0.232	-0.164	0.015	3.17E-27	1.61E-25	TRUE
rs2642442	MOSC1	European	primary	TC	LDL	1	220973563	C	T	Teslovich	0.330	-0.035	0.005	3.00E-11	0.219	-0.047	0.016	3.11E-03	6.62E-03	TRUE
rs556107	IRF2BP2	European	secondary	TC		1	234853059	T	C	Tada	0.532	0.035	0.005	1.33E-11	0.705	0.021	0.015	1.45E-01	2.29E-01	FALSE
rs514230	IRF2BP2	European	primary	TC	LDL	1	234858597	A	T	Teslovich	0.480	-0.039	0.005	5.00E-14	0.313	-0.018	0.014	2.03E-01	2.30E-01	FALSE
rs11899121	APOB	European	secondary	TC		2	20367973	C	G	Tada	0.497	-0.028	0.005	9.86E-09	0.472	-0.027	0.013	3.76E-02	7.34E-02	FALSE
rs13392272	APOB	European	secondary	TC		2	21217490	T	C	Tada	0.488	0.085	0.005	5.32E-66	0.366	0.088	0.013	5.79E-11	8.11E-10	TRUE
rs533617	APOB	European	secondary	LDL	TC	2	21233972	T	C	Tada	0.957	0.127	0.016	2.34E-15	0.987	0.037	0.054	5.02E-01	6.39E-01	FALSE
rs1367117	APOB	European	primary	LDL	TC	2	21263900	A	G	Teslovich	0.320	0.100	0.004	3.00E-139	0.268	0.122	0.015	4.59E-17	1.17E-15	TRUE
rs563290	APOB	European	secondary	TC		2	21288226	A	G	Tada	0.820	0.122	0.006	1.62E-80	0.776	0.128	0.016	1.43E-15	4.01E-14	TRUE
rs1260326	GCKR	European	primary	TC	TG	2	27730940	T	C	Teslovich	0.390	0.051	0.004	3.00E-42	0.337	0.104	0.014	4.75E-14	6.05E-13	TRUE
rs4299376	ABCG5/8	European	primary	LDL	TC	2	44072576	G	T	Teslovich	0.310	0.079	0.004	3.00E-73	0.214	0.092	0.016	8.87E-09	5.66E-08	TRUE
rs4953023	ABCG5/8	European	secondary	LDL	TC	2	44074000	A	G	Tada	0.074	-0.127	0.011	6.16E-31	0.092	-0.120	0.022	4.33E-08	3.64E-07	TRUE
rs12468591	ABCG5/8	European	secondary	TC		2	44100015	A	T	Tada	0.048	-0.062	0.016	7.04E-05	0.125	0.011	0.020	5.73E-01	1.00E+00	FALSE
rs6756778	ABCG5/8	European	secondary	LDL	TC	2	44100077	A	G	Tada	0.435	-0.020	0.005	7.54E-05	0.373	-0.017	0.013	1.96E-01	1.00E+00	FALSE
rs10490626	INSIG2	European	primary	LDL	TC	2	118835841	A	G	Willer	0.080	-0.042	0.007	6.00E-09	0.041	-0.012	0.032	7.04E-01	8.33E-01	FALSE
rs2030746	LOC84931	European	primary	LDL	TC	2	121309488	T	C	Willer	0.400	0.020	0.004	4.00E-08	0.422	-0.003	0.013	8.32E-01	1.00E+00	FALSE
rs7570971	RAB3GAP1	European	primary	TC	LDL	2	135837906	A	C	Teslovich	0.650	0.030	0.004	1.00E-13	0.804	0.023	0.016	1.51E-01	1.84E-01	FALSE
rs6730157	RAB3GAP1	European	secondary	TC		2	135907088	A	G	Tada	0.359	-0.033	0.005	8.39E-10	0.198	-0.027	0.016	1.03E-01	1.73E-01	FALSE
rs2287623	ABCB11	European	primary	TC		2	169830155	G	A	Willer	0.590	0.027	0.004	4.00E-12	0.521	0.020	0.013	1.26E-01	2.04E-01	FALSE
rs11694172	FAM117B	European	primary	TC		2	203532304	G	A	Willer	0.250	0.028	0.005	2.00E-09	0.196	0.028	0.016	7.93E-02	1.39E-01	FALSE
rs11563251	UGT1A1	European	primary	TC	LDL	2	234679384	T	C	Willer	0.120	0.037	0.006	1.00E-09	0.129	0.046	0.019	1.84E-02	3.96E-02	TRUE
rs2290159	RAF1	European	primary	TC		3	12628920	C	G	Teslovich	0.230	-0.037	0.006	2.00E-09	0.189	-0.007	0.016	6.73E-01	7.15E-01	FALSE
rs7640978	CMTM6	European	primary	LDL	TC	3	32533010	T	C	Willer	0.090	-0.038	0.007	2.00E-08	0.096	-0.016	0.022	4.60E-01	6.14E-01	FALSE
rs13315871	PXK	European	primary	TC		3	58381287	A	G	Willer	0.100	-0.036	0.007	4.00E-08	0.054	-0.018	0.028	5.27E-01	6.41E-01	FALSE
rs6831256	LRPAP1	European	primary	TG	TC,LDL	4	3473139	G	A	Willer	0.580	0.025	0.004	1.00E-10	0.535	-0.001	0.013	9.67E-01	1.00E+00	FALSE
rs7703051	HMGCR	European	secondary	TC		5	74625487	A	C	Tada	0.385	0.074	0.005	1.36E-46	0.377	0.083	0.013	3.56E-10	4.27E-09	TRUE
rs12916	HMGCR	European	primary	TC	LDL	5	74656539	C	T	Teslovich	0.400	0.068	0.004	5.00E-74	0.380	0.086	0.013	7.30E-11	6.21E-10	TRUE
rs984976	HMGCR	European	secondary	LDL	TC	5	74910870	A	G	Tada	0.595	0.055	0.016	6.17E-04	0.521	-0.059	0.013	9.61E-06	1.00E+00	FALSE
rs34361	HMGCR	European	secondary	LDL		5	74971846	A	G	Tada	0.360	0.070	0.016	1.09E-05	0.369	0.050	0.013	2.00E-04	1.39E-01	FALSE
rs4530754	CSNK1G3	European	primary	LDL	TC	5	122855416	G	A	Willer	0.460	-0.023	0.004	2.00E-09	0.449	0.001	0.013	9.54E-01	1.00E+00	FALSE
rs6882076	TIMD4	European	primary	TC	TG,LDL,	5	156390297	T	C	Teslovich	0.360	-0.051	0.004	5.00E-41	0.315	-0.062	0.014	1.60E-05	5.46E-05	TRUE
rs1501908	TIMD4	European	secondary	LDL		5	156398169	C	G	Tada	0.634	0.054	0.005	3.15E-24	0.686	0.062	0.014	2.05E-05	1.15E-04	TRUE
rs3757354	MYLIP	European	primary	LDL	TC	6	16127407	T	C	Teslovich	0.240	-0.035	0.004	2.00E-15	0.305	-0.051	0.014	2.45E-04	6.24E-04	TRUE
rs1800562	HFE	European	primary	LDL	TC	6	26093141	A	G	Teslovich	0.070	-0.056	0.008	2.00E-12	0.019	-0.112	0.047	1.78E-02	2.83E-02	TRUE
rs486416	HLA*	European	secondary	TC	TG	6	31856070	A	G	Tada	0.678	0.034	0.005	1.81E-10	0.877	0.056	0.019	3.28E-03	9.85E-03	TRUE
rs3177928	HLA	European	primary	LDL	TC	6	32412435	A	G	Teslovich	0.170	0.048	0.005	1.00E-21	0.100	0.029	0.021	1.70E-01	2.02E-01	FALSE
rs2814982	C6orf106	European	primary	TC		6	34546560	T	C	Teslovich	0.120	-0.044	0.006	4.00E-15	0.099	-0.005	0.021	8.21E-01	8.55E-01	FALSE
rs2758886	KCNK17	European	primary	TC		6	39250837	A	G	Willer	0.300	0.023	0.004	3.00E-08	0.227	0.014	0.015	3.47E-01	4.86E-01	FALSE
rs9488822	FRK	European	primary	TC	LDL	6	116312893	T	A	Teslovich	0.360	0.034	0.006	1.00E-09	0.423	-0.023	0.013	8.51E-02	1.00E+00	FALSE
rs9376090	HBS1L	European	primary	TC		6	135411228	C	T	Willer	0.280	-0.025	0.004	3.00E-09	0.140	-0.023	0.018	2.04E-01	3.01E-01	FALSE
rs11753995	LPA	European	secondary	TC		6	160575366	A	G	Tada	0.165	0.058	0.007	7.03E-18	0.194	0.080	0.017	1.68E-06	1.09E-05	TRUE
rs1564348	LPA	European	primary	LDL	TC	6	160578860	C	T	Teslovich	0.180	0.049	0.005	3.00E-23	0.208	0.081	0.016	5.85E-07	2.71E-06	TRUE
rs10455872	LPA	European	secondary	LDL	TC	6	161010118	A	G	Tada	0.927	-0.100	0.013	4.99E-14	0.965	-0.170	0.035	9.09E-07	6.36E-06	TRUE
rs1997243	GPR146	European	primary	TC		7	1083777	G	A	Willer	0.160	0.033	0.005	3.00E-10	0.091	0.018	0.022	4.22E-01	5.81E-01	FALSE
rs12670798	DNAH11	European	primary	LDL	TC	7	21607352	C	T	Teslovich	0.250	0.036	0.004	1.00E-16	0.206	0.011	0.016	4.71E-01	5.11E-01	FALSE
rs4722551	MIR148A	European	primary	LDL	TG,TC	7	25991826	C	T	Willer	0.200	0.029	0.005	7.00E-09	0.145	0.023	0.018	2.00E-01	3.01E-01	FALSE
rs2072183	NPC1L1	European	primary	TC	LDL	7	44579180	C	G	Teslovich	0.290	0.036	0.005	4.00E-15	0.235	0.019	0.016	2.31E-01	2.57E-01	FALSE
rs217381	NPC1L1	European	secondary	LDL	TC	7	44606217	C	G	Tada	0.574	0.033	0.005	1.97E-10	0.679	0.030	0.014	3.85E-02	7.35E-02	FALSE
rs9987289	PPP1R3B	European	primary	HDL	TC,LDL,	8	9183358	A	G	Teslovich	0.100	-0.084	0.007	2.00E-36	0.193	-0.057	0.016	4.64E-04	1.13E-03	TRUE
rs2126259	PPP1R3B	European	secondary	LDL	TC	8	9185146	T	C	Tada	0.098	-0.080	0.008	2.93E-23	0.232	-0.045	0.015	3.68E-03	1.04E-02	TRUE
rs1495741	NAT2	European	primary	TG	TC	8	18272881	G	A	Teslovich	0.260	0.032	0.006	3.00E-08	0.332	0.027	0.014	4.97E-02	6.85E-02	FALSE
rs1495743	NAT2	European	secondary	TC	TG	8	18273300	C	G	Tada	0.773	-0.035	0.006	3.62E-09	0.669	-0.026	0.014	5.92E-02	1.10E-01	FALSE
rs10102164	SOX17	European	primary	LDL	TC	8	55421614	A	G	Willer	0.210	0.030	0.005	5.00E-11	0.133	0.031	0.019	1.01E-01	1.73E-01	FALSE
rs2081687	CYP7A1	European	primary	TC	LDL	8	59388565	T	C	Teslovich	0.360	0.038	0.006	9.00E-12	0.225	0.025	0.016	1.02E-01	1.34E-01	FALSE
rs2980875	TRIB1	European	secondary	LDL	TC, TG	8	126481747	A	G	Tada	0.532	0.060	0.005	1.99E-35	0.620	0.073	0.013	2.24E-08	2.09E-07	TRUE
rs2954029	TRIB1	European	primary	TG	TC,LDL,HDL	8	126490972	T	A	Teslovich	0.470	-0.062	0.004	2.00E-65	0.376	-0.069	0.013	1.12E-07	6.36E-07	TRUE
rs11783655	PLEC1*	European	secondary	TC		8	145037573	A	T	Tada	0.400	0.031	0.005	1.36E-08	0.281	0.045	0.015	1.92E-03	6.20E-03	TRUE
rs11136341	PLEC1	European	primary	LDL	TC	8	145043543	G	A	Teslovich	0.400	0.038	0.007	6.00E-09	0.317	0.030	0.014	3.68E-02	5.36E-02	FALSE
rs3780181	VLDLR	European	primary	TC	LDL	9	2640759	G	A	Willer	0.080	-0.044	0.007	7.00E-10	0.113	-0.023	0.020	2.57E-01	3.65E-01	FALSE
rs581080	TTC39B	European	primary	HDL	TC	9	15305378	G	C	Teslovich	0.210	-0.038	0.005	1.00E-13	0.202	-0.027	0.016	9.76E-02	1.31E-01	FALSE
rs1883025	ABCA1	European	primary	HDL	TC	9	107664301	T	C	Teslovich	0.250	-0.067	0.004	6.00E-53	0.285	-0.067	0.014	1.93E-06	7.97E-06	TRUE
rs649129	ABO	European	secondary	TC		9	136154304	T	C	Tada	0.233	0.056	0.006	1.30E-20	0.164	0.072	0.017	3.80E-05	1.99E-04	TRUE
rs635634	ABO	European	primary	LDL		9	136155000	T	C	Teslovich	0.210	0.069	0.006	3.00E-35	0.146	0.083	0.018	4.85E-06	1.77E-05	TRUE
rs10904908	VIM-CUBN	European	primary	TC		10	17260290	G	A	Willer	0.430	0.025	0.004	3.00E-11	0.367	0.016	0.013	2.33E-01	3.38E-01	FALSE
rs970548	MARCH8-ALOX5	European	primary	HDL	TC	10	46013277	C	A	Willer	0.260	0.025	0.004	8.00E-09	0.290	0.018	0.014	1.92E-01	2.93E-01	FALSE
rs2255141	GPAM	European	primary	TC	LDL	10	113933886	A	G	Teslovich	0.300	0.031	0.004	7.00E-16	0.278	0.056	0.015	1.19E-04	3.19E-04	TRUE
rs7096937	GPAM	European	secondary	LDL		10	113950418	T	C	Tada	0.282	0.033	0.006	4.24E-09	0.306	0.054	0.014	1.39E-04	5.83E-04	TRUE
rs10128711	SPTY2D1	European	primary	TC		11	18632984	T	C	Teslovich	0.300	-0.031	0.005	1.00E-11	0.384	-0.020	0.014	1.38E-01	1.71E-01	FALSE
rs174546	FADS1-2-3	European	primary	TG	LDL,TC,HDL	11	61569830	T	C	Teslovich	0.360	-0.048	0.004	3.00E-37	0.487	-0.060	0.015	4.20E-05	1.34E-04	TRUE
rs174583	FADS1-2-3	European	secondary	LDL		11	61609750	T	C	Tada	0.657	-0.049	0.005	2.13E-20	0.536	-0.039	0.014	5.57E-03	1.46E-02	TRUE
rs964184	ZNF259, APOA5/A1	European	primary	HDL	LDL, TC,TG	11	116648917	C	G	Teslovich	0.160	-0.121	0.008	3.00E-55	0.734	-0.104	0.015	1.95E-12	1.99E-11	TRUE
rs9804646	ZNF259, APOA5/A1	European	secondary	TC		11	116665079	T	C	Tada	0.076	-0.091	0.011	8.77E-17	0.146	-0.012	0.018	5.16E-01	6.41E-01	FALSE
rs11603023	PHLDB1	European	primary	TC		11	118486067	T	C	Willer	0.420	0.022	0.004	1.00E-08	0.311	-0.010	0.014	4.73E-01	1.00E+00	FALSE
rs7941030	UBASH3B	European	primary	TC	HDL	11	122522375	C	T	Teslovich	0.390	0.028	0.004	2.00E-14	0.355	0.027	0.013	4.63E-02	6.55E-02	FALSE
rs11220462	ST3GAL4	European	primary	LDL	TC	11	126243952	A	G	Teslovich	0.140	0.047	0.006	6.00E-15	0.117	0.079	0.020	6.61E-05	1.87E-04	TRUE
rs4883201	PHC1-A2ML1	European	primary	TC		12	9082581	G	A	Willer	0.120	-0.035	0.006	2.00E-09	0.069	-0.016	0.025	5.26E-01	6.41E-01	FALSE
rs11065987	BRAP	European	primary	TC	LDL	12	112072424	G	A	Teslovich	0.410	-0.031	0.004	2.00E-16	0.247	-0.033	0.016	3.48E-02	5.22E-02	FALSE
rs17696736	HNF1A	European	secondary	TC		12	112486818	A	G	Tada	0.559	0.029	0.005	1.74E-08	0.751	0.033	0.016	3.75E-02	7.34E-02	FALSE
rs1169288	HNF1A	European	primary	TC	LDL	12	121416650	C	A	Teslovich	0.340	0.032	0.004	4.00E-17	0.328	0.034	0.014	1.52E-02	2.51E-02	TRUE
rs4775041	LIPC	European	secondary	TC		15	58674695	C	G	Tada	0.286	0.047	0.006	1.93E-15	0.201	0.040	0.016	1.28E-02	2.90E-02	TRUE
rs1532085	LIPC	European	primary	HDL	TC,TG,	15	58683366	A	G	Teslovich	0.400	0.054	0.004	7.00E-47	0.398	0.034	0.013	8.09E-03	1.44E-02	TRUE
rs1800588	LIPC	European	secondary	HDL	TC	15	58723675	T	C	Tada	0.219	0.048	0.006	2.09E-15	0.459	0.040	0.014	3.71E-03	1.04E-02	TRUE
rs3764261	CETP	European	primary	HDL	LDL,TC,TG	16	56993324	A	C	Teslovich	0.320	0.050	0.004	4.00E-31	0.310	0.040	0.014	4.04E-03	7.92E-03	TRUE
rs2000999	HPR	European	primary	LDL	TC	16	72108093	A	G	Teslovich	0.200	0.062	0.005	7.00E-41	0.179	0.086	0.017	2.32E-07	1.18E-06	TRUE
rs314253	DLG4	European	primary	TC	LDL	17	7091650	C	T	Willer	0.370	-0.023	0.004	3.00E-10	0.431	-0.008	0.013	5.69E-01	6.83E-01	FALSE
rs7206971	OSBPL7	European	primary	LDL	TC	17	45425115	A	G	Teslovich	0.490	0.030	0.006	1.00E-07	0.391	0.021	0.013	1.11E-01	1.42E-01	FALSE
rs7241918	LIPG	European	primary	HDL	TC	18	47160953	G	T	Teslovich	0.190	-0.058	0.007	4.00E-18	0.085	-0.093	0.023	6.29E-05	1.87E-04	TRUE
rs2156552	LIPG	European	secondary	TC		18	47181668	A	T	Tada	0.164	-0.058	0.007	1.92E-17	0.085	-0.090	0.023	1.13E-04	5.01E-04	TRUE
rs12052201	LDLR	European	secondary	TC		19	11159096	T	G	Tada	0.250	-0.061	0.006	1.11E-25	0.152	-0.067	0.019	3.41E-04	1.25E-03	TRUE
rs4300767	LDLR	European	secondary	LDL	TC	19	11163689	A	G	Tada	0.877	-0.008	0.008	3.33E-01	0.938	-0.025	0.027	3.53E-01	1.00E+00	FALSE
rs6511720	LDLR	European	primary	LDL	TC	19	11202306	T	G	Teslovich	0.120	-0.185	0.006	5.00E-202	0.095	-0.173	0.022	1.31E-15	2.22E-14	TRUE
rs688	LDLR	European	secondary	LDL	TC	19	11227602	T	C	Tada	0.431	0.046	0.005	2.11E-20	0.382	0.037	0.013	5.25E-03	1.42E-02	TRUE
rs10401969	CILP2	European	primary	LDL	TC, TG	19	19407718	C	T	Teslovich	0.090	-0.137	0.007	4.00E-77	0.076	-0.083	0.024	5.94E-04	1.38E-03	TRUE
rs4803750	APOE/APOC1	European	secondary	TC		19	45247627	A	G	Tada	0.934	0.159	0.011	6.25E-46	0.868	0.013	0.019	4.93E-01	6.38E-01	FALSE
rs3208856	APOE/APOC1	European	secondary	LDL	TC	19	45296806	T	C	Tada	0.035	-0.190	0.019	1.33E-24	0.023	-0.111	0.042	8.62E-03	2.13E-02	TRUE
rs10402271	APOE/APOC1	European	secondary	LDL	TC	19	45329214	T	G	Tada	0.668	-0.067	0.005	5.70E-37	0.611	-0.001	0.013	9.50E-01	1.00E+00	FALSE
rs395908	APOE/APOC1	European	secondary	LDL	TC	19	45373565	A	G	Tada	0.156	-0.106	0.007	1.39E-49	0.146	0.002	0.018	9.14E-01	1.00E+00	FALSE
rs4420638	APOE/APOC1	European	primary	LDL	TC,HDL,	19	45422946	G	A	Teslovich	0.190	0.197	0.008	1.00E-149	0.115	0.094	0.020	2.03E-06	7.97E-06	TRUE
rs12721109	APOE/APOC1	European	secondary	LDL	TC	19	45447221	A	G	Tada	0.034	-0.307	0.024	1.62E-37	0.006	-0.373	0.095	8.34E-05	3.89E-04	TRUE
rs516246	FLJ36070	European	secondary	LDL		19	49206172	T	C	Tada	0.475	0.034	0.005	3.52E-10	0.361	0.038	0.014	6.24E-03	1.59E-02	TRUE
rs492602	FLJ36070	European	primary	TC	LDL	19	49206417	G	A	Teslovich	0.470	0.031	0.004	1.00E-16	0.360	0.040	0.014	3.74E-03	7.63E-03	TRUE
rs2277862	ERGIC3	European	primary	TC		20	34152782	T	C	Teslovich	0.150	-0.035	0.005	5.00E-11	0.181	-0.044	0.017	7.81E-03	1.44E-02	TRUE
rs2902940	MAFB	European	primary	TC	LDL	20	39091487	G	A	Teslovich	0.300	-0.024	0.004	9.00E-10	0.312	0.013	0.014	3.60E-01	1.00E+00	FALSE
rs2143877	MAFB	European	secondary	TC		20	39092895	A	G	Tada	0.716	0.036	0.005	3.68E-11	0.692	-0.011	0.014	4.08E-01	1.00E+00	FALSE
rs6016373	MAFB	European	secondary	TC		20	39154095	A	G	Tada	0.623	0.032	0.005	1.66E-10	0.661	0.025	0.014	6.91E-02	1.26E-01	FALSE
rs6029526	TOP1	European	primary	LDL	TC	20	39672618	A	T	Teslovich	0.530	0.040	0.005	1.00E-16	0.541	0.034	0.013	8.17E-03	1.44E-02	TRUE
rs4297946	TOP1	European	secondary	LDL		20	39811275	C	G	Tada	0.532	0.039	0.005	4.39E-15	0.560	0.046	0.013	4.80E-04	1.68E-03	TRUE
rs1800961	HNF4A	European	primary	HDL	TC	20	43042364	T	C	Teslovich	0.050	-0.106	0.010	1.00E-24	0.045	-0.104	0.031	7.43E-04	1.65E-03	TRUE
rs138777	TOM1	European	primary	TC		22	35711098	A	G	Willer	0.360	0.021	0.004	5.00E-08	0.442	0.020	0.013	1.19E-01	1.95E-01	FALSE
rs4253772	PPARA	European	primary	TC	LDL	22	46627603	T	C	Willer	0.110	0.032	0.006	1.00E-08	0.070	0.020	0.025	4.29E-01	5.82E-01	FALSE
Abbreviations: Chr: Chromosome; TC: total cholesterol; LDL: LDL-cholesterol; HDL: HDL-cholesterol; TG: triglycerides
a Analyses in HCHS/SOL were transformed to match the transformation and units of the reference sample being compared.
b Region name provided in reference sample publication.
c Ancestry which the signal was identified in; ancestry of the reference sample shown here.
d Indicates if the SNP was the primary or another signal identified after conditioning on the primary SNP (and possibly multiple independent SNPs at this locus). All primary SNPs are independent from each other and from secondary SNPs, but not all secondary SNPs are independent from each other.
e Other lipid traits which are associated with this SNP.
f References [and transformations and units], all strand converted to positive strand:
Willer: Global Lipids Genetics Consortium, Willer, C. J., Schmidt, E. M., Sengupta, S. Peloso, G. M., Gustafsson, S., Kanoni, S., et al. (2013). Discovery and refinement of loci associated with lipid levels. Nat Genet, 2013. 45(11): p. 1274-83. [Lipid traits in mg/dl were inverse normally transformed.]
Teslovich: Teslovich,T.M., Musunuru,K., Smith,A.V., Edmondson,A.C., Stylianou,I.M., Koseki,M., et al. (2010) Biological, clinical and population relevance of 95 loci for blood lipids. Nature, 466, 707-713. [Lipid traits in mg/dl were inverse normally transformed.]
Tada: Tada H., Won H.H., Melander O., Yang J., Peloso G.M., and Kathiresan S. (2013) Multiple associated variants increase the heritability explained for plasma lipids and coronary artery disease. Circ. Cardiovasc. Genet., 7:583-7. [Lipid traits in mg/dl were inverse normally transformed.]
*Indicates a variant that is a secondary signal in a region and one that generalized where the primary signal did not.

## Sheet: Supplementary Table S6
Table S7. Generalization of LDL-cholesterol results in SOL across known loci in the literature for multiple ancestries.aSupplementary Table 7. Generalization of LDL-cholesterol results in SOL across known loci in the literature for multiple ancestries.aSupplementary Table 7. Generalization of LDL-cholesterol results in SOL across known loci in the literature for multiple ancestries.aSupplementary…
rsID	RegionbRegionbRegionbRegionbRegionbRegionbRegionbRegionbRegionb	AncestrycAncestrycAncestrycAncestrycAncestrycAncestrycAncestrycAncestrycAncestryc	SignaldSignaldSignaldSignaldSignaldSignaldSignaldSignaldSignald	Primary traitePrimary traitePrimary traitePrimary traitePrimary traitePrimary traitePrimary traitePrimary traitePrimary traite	Secondary traitseSecondary traitseSecondary traitseSecondary traitseSecondary traitseSecondary traitseSecondary traitseSecondary traitseSecondary traitse	Chr	Position (hg19)	Effect Allele	Other Allele	ReferencefReferencefReferencefReferencefReferencefReferencefReferencefReferencefReferencef	Reference estimates				HCHS/SOL				Genearlization r-value
											Effect allele frequency	Beta	SE	P-value	Effect allele frequency	Beta	SE	P-value	r-value	TRUE/ FALSE
rs10903129	LDLRAP1*	European	secondary	LDL		1	25768937	A	G	Tada	0.450	-0.029	0.005	5.25E-10	0.493	-0.032	0.013	1.45E-02	4.02E-02	TRUE
rs12027135	LDLRAP1	European	primary	LDL	TC	1	25775733	A	T	Teslovich	0.540	-0.030	0.004	2.00E-14	0.543	-0.023	0.013	7.47E-02	1.02E-01	FALSE
rs12748152	PIGV-NR0B2	European	primary	HDL	TG,LDL	1	27138393	T	C	Willer	0.090	0.037	0.006	1.00E-09	0.041	0.047	0.032	1.45E-01	2.66E-01	FALSE
rs12117661	PCSK9	European	secondary	LDL		1	55487346	C	G	Tada	0.762	0.048	0.006	9.37E-16	0.780	0.062	0.016	7.39E-05	3.65E-04	TRUE
rs17111503	PCSK9	European	secondary	LDL	TC	1	55503448	A	G	Tada	0.761	-0.061	0.006	2.71E-23	0.692	-0.033	0.014	1.85E-02	4.72E-02	TRUE
rs2479409	PCSK9	European	primary	LDL	TC	1	55504650	G	A	Teslovich	0.680	0.064	0.004	3.00E-50	0.518	0.035	0.014	1.12E-02	1.98E-02	TRUE
rs11591147	PCSK9	European	secondary	LDL		1	55505647	T	C	Wu	0.040	-0.384	0.034	2.80E-30	0.991	-0.589	0.069	8.05E-18	2.50E-17	TRUE
rs11800243	PCSK9	African	secondary	LDL		1	55518093	A	A	Wu	0.044	-0.152	0.050	2.40E-03	0.037	-0.034	0.032	2.90E-01	1.00E+00	FALSE
rs2495477	PCSK9	European	secondary	LDL		1	55518467	A	G	Wu	0.571	0.086	0.013	1.30E-11	0.375	0.060	0.013	2.24E-06	2.88E-06	TRUE
rs28362261	PCSK9	African	secondary	LDL		1	55523802	A	G	Wu	0.985	0.361	0.085	2.10E-05	0.996	0.233	0.094	1.31E-02	1.00E+00	FALSE
rs28362263	PCSK9	African	secondary	LDL		1	55523855	A	A	Wu	0.097	-0.206	0.035	3.10E-09	0.013	-0.264	0.052	4.21E-07	3.88E-04	TRUE
rs631220	PCSK9	European	secondary	TC	LDL	1	55527479	A	G	Willer	0.178	-0.046	0.006	5.18E-13	0.130	-0.039	0.019	4.23E-02	9.15E-02	FALSE
rs28362286	PCSK9	African	secondary	LDL		1	55529215	A	C	Wu	0.009	-0.956	0.114	4.80E-17	0.001	-1.203	0.274	1.16E-05	6.93E-05	TRUE
rs287227	PCSK9	European	secondary	LDL	TC	1	55656075	T	G	Tada	0.142	-0.066	0.007	1.11E-22	0.140	-0.075	0.019	6.10E-05	3.22E-04	TRUE
rs6671533	PCSK9	European	secondary	LDL		1	55670896	C	G	Tada	0.209	-0.003	0.007	6.51E-01	0.130	0.016	0.019	3.96E-01	1.00E+00	FALSE
rs1998013	PCSK9	European	secondary	LDL		1	55958030	T	C	Tada	0.013	-0.279	0.042	3.08E-11	0.002	-0.388	0.185	3.59E-02	8.33E-02	FALSE
rs2131925	ANGPTL3	European	primary	TG	LDL,TC,	1	63025942	G	T	Teslovich	0.340	-0.049	0.004	3.00E-32	0.412	-0.047	0.013	3.93E-04	1.04E-03	TRUE
rs3850634	ANGPTL3	European	secondary	LDL		1	63050598	T	G	Tada	0.666	0.042	0.005	1.19E-17	0.648	0.042	0.014	2.07E-03	6.82E-03	TRUE
rs629301	SORT1	European	primary	TC	LDL	1	109818306	G	T	Teslovich	0.240	-0.167	0.005	5.00E-241	0.232	-0.205	0.015	7.02E-41	2.60E-39	TRUE
rs599839	SORT1	European	secondary	LDL		1	109822166	A	G	Tada	0.771	0.149	0.006	3.28E-157	0.706	0.159	0.015	4.85E-27	3.83E-25	TRUE
rs267733	ANXA9-CERS2	European	primary	LDL		1	150958836	G	A	Willer	0.160	-0.033	0.006	5.00E-09	0.095	-0.002	0.022	9.13E-01	1.00E+00	FALSE
rs2642442	MOSC1	European	primary	TC	LDL	1	220973563	C	T	Teslovich	0.330	-0.036	0.005	5.00E-11	0.220	-0.052	0.016	1.11E-03	2.56E-03	TRUE
rs7544735	MOSC1	European	secondary	LDL		1	220998913	A	G	Tada	0.277	0.029	0.005	2.63E-08	0.286	0.007	0.015	6.30E-01	8.64E-01	FALSE
rs514230	IRF2BP2	European	primary	TC	LDL	1	234858597	A	T	Willer	0.475	-0.030	0.005	5.99E-10	0.314	-0.009	0.014	5.55E-01	7.83E-01	FALSE
rs533617	APOB	European	secondary	LDL	TC	2	21233972	T	C	Tada	0.957	0.129	0.015	3.34E-18	0.986	0.026	0.055	6.35E-01	8.64E-01	FALSE
rs673548	APOB	European	secondary	LDL	TG	2	21237544	A	G	Tada	0.220	-0.057	0.005	3.04E-25	0.243	-0.005	0.015	7.65E-01	9.77E-01	FALSE
rs1367117	APOB	European	primary	LDL	TC	2	21263900	A	G	Teslovich	0.320	0.119	0.004	1.00E-182	0.267	0.145	0.015	4.28E-23	7.93E-22	TRUE
rs934198	APOB	European	secondary	LDL		2	21278773	T	G	Wu	0.298	0.116	0.014	3.70E-17	0.274	0.122	0.013	5.74E-20	4.63E-12	TRUE
rs562338	APOB	European	secondary	LDL		2	21288321	A	G	Tada	0.181	-0.123	0.006	4.59E-93	0.222	-0.159	0.016	1.33E-22	3.49E-21	TRUE
rs668948	APOB	European	secondary	LDL		2	21291529	A	G	Wu	0.810	0.102	0.016	2.50E-10	0.785	0.139	0.015	2.30E-20	1.56E-05	TRUE
rs568938	APOB	African	secondary	LDL		2	21303616	T	C	Wu	0.426	0.109	0.019	1.10E-08	0.224	0.132	0.015	5.24E-19	1.10E-03	TRUE
rs73920524	APOB	African	secondary	LDL		2	21311540	A	G	Wu	0.947	0.205	0.042	9.40E-07	0.986	-0.007	0.058	9.00E-01	1.00E+00	FALSE
rs66900043	ABCG5/8	African	secondary	LDL		2	44068341	C	G	Zubair	0.066	6.950	0.830	4.05E-17	0.041	4.910	1.163	2.42E-05	4.84E-05	TRUE
rs4299376	ABCG5/8	European	primary	LDL	TC	2	44072576	G	T	Teslovich	0.310	0.081	0.005	4.00E-72	0.215	0.101	0.016	3.40E-10	2.54E-09	TRUE
rs4953023	ABCG5/8	European	secondary	LDL	TC	2	44074000	A	G	Tada	0.074	-0.123	0.010	2.13E-33	0.091	-0.104	0.022	2.93E-06	2.32E-05	TRUE
rs6756778	ABCG5/8	European	secondary	LDL	TC	2	44100077	A	G	Tada	0.435	-0.018	0.005	2.53E-04	0.372	-0.020	0.013	1.40E-01	1.00E+00	FALSE
rs2710642	EHBP1	European	primary	LDL		2	63149557	G	A	Willer	0.350	-0.024	0.004	6.00E-09	0.314	-0.020	0.014	1.62E-01	2.84E-01	FALSE
rs10490626	INSIG2	European	primary	LDL	TC	2	118835841	A	G	Willer	0.080	-0.051	0.007	2.00E-12	0.041	-0.035	0.033	2.85E-01	4.59E-01	FALSE
rs2030746	LOC84931	European	primary	LDL	TC	2	121309488	T	C	Willer	0.400	0.021	0.004	9.00E-09	0.422	-0.002	0.013	8.53E-01	1.00E+00	FALSE
rs16831243	RAB3GAP1	European	primary	LDL	TC	2	135762344	T	C	Willer	0.134	0.038	0.007	9.24E-09	0.282	0.012	0.014	3.93E-01	5.75E-01	FALSE
rs1250229	FN1	European	primary	LDL		2	216304384	T	C	Willer	0.270	-0.024	0.004	3.00E-08	0.227	0.001	0.015	9.28E-01	1.00E+00	FALSE
rs11563251	UGT1A1	European	primary	TC	LDL	2	234679384	T	C	Willer	0.120	0.034	0.006	5.00E-08	0.129	0.050	0.020	1.02E-02	3.00E-02	TRUE
rs7640978	CMTM6	European	primary	LDL	TC	3	32533010	T	C	Willer	0.090	-0.039	0.007	1.00E-08	0.096	-0.025	0.022	2.62E-01	4.31E-01	FALSE
rs17404153	ACAD11	European	primary	LDL	HDL	3	132163200	T	G	Willer	0.140	-0.034	0.006	2.00E-09	0.130	-0.022	0.019	2.45E-01	4.12E-01	FALSE
rs6831256	LRPAP1	European	primary	TG	TC,LDL	4	3473139	G	A	Willer	0.580	0.022	0.004	2.00E-08	0.535	-0.001	0.013	9.62E-01	1.00E+00	FALSE
rs1423527	HMGCR	European	secondary	LDL		5	74602699	A	C	Tada	0.407	0.066	0.005	1.79E-44	0.423	0.080	0.013	1.36E-09	2.69E-08	TRUE
rs12916	HMGCR	European	primary	TC	LDL	5	74656539	C	T	Teslovich	0.400	0.073	0.004	8.00E-78	0.379	0.084	0.013	3.43E-10	2.54E-09	TRUE
rs984976	HMGCR	European	secondary	LDL	TC	5	74910870	A	G	Tada	0.595	0.047	0.015	1.34E-03	0.521	-0.059	0.013	8.34E-06	1.00E+00	FALSE
rs34361	HMGCR	European	secondary	LDL		5	74971846	A	G	Tada	0.360	0.060	0.014	3.49E-05	0.368	0.047	0.014	5.10E-04	7.79E-01	FALSE
rs4530754	CSNK1G3	European	primary	LDL	TC	5	122855416	G	A	Willer	0.460	-0.028	0.004	4.00E-12	0.448	-0.002	0.014	8.75E-01	1.00E+00	FALSE
rs6882076	TIMD4	European	primary	TC	TG,LDL,	5	156390297	T	C	Teslovich	0.360	-0.046	0.004	3.00E-31	0.315	-0.049	0.015	8.78E-04	2.17E-03	TRUE
rs1501908	TIMD4	European	secondary	LDL		5	156398169	C	G	Tada	0.634	0.045	0.005	1.15E-19	0.686	0.048	0.015	1.01E-03	3.46E-03	TRUE
rs3757354	MYLIP	European	primary	LDL	TC	6	16127407	T	C	Teslovich	0.240	-0.038	0.004	2.00E-17	0.305	-0.058	0.014	4.41E-05	1.25E-04	TRUE
rs1800562	HFE	European	primary	LDL	TC	6	26093141	A	G	Teslovich	0.070	-0.062	0.008	8.00E-14	0.019	-0.127	0.047	7.54E-03	1.40E-02	TRUE
rs3177928	HLA	European	primary	LDL	TC	6	32412435	A	G	Teslovich	0.170	0.045	0.005	3.00E-17	0.100	0.030	0.021	1.60E-01	1.85E-01	FALSE
rs9488822	FRK	European	primary	TC	LDL	6	116312893	T	A	Teslovich	0.360	0.031	0.006	2.00E-07	0.422	-0.020	0.013	1.30E-01	1.00E+00	FALSE
rs628031	LPA	European	secondary	LDL		6	160560845	A	G	Tada	0.420	0.014	0.005	3.33E-03	0.250	0.022	0.015	1.46E-01	1.00E+00	FALSE
rs1564348	LPA	European	primary	LDL	TC	6	160578860	C	T	Teslovich	0.180	0.048	0.005	3.00E-21	0.208	0.069	0.016	2.13E-05	6.57E-05	TRUE
rs10455872	LPA	European	secondary	LDL	TC	6	161010118	A	G	Tada	0.927	-0.089	0.012	8.87E-13	0.965	-0.218	0.035	4.19E-10	8.52E-08	TRUE
rs12670798	DNAH11	European	primary	LDL	TC	7	21607352	C	T	Teslovich	0.250	0.034	0.005	5.00E-14	0.207	0.015	0.016	3.40E-01	3.81E-01	FALSE
rs4722551	MIR148A	European	primary	LDL	TG,TC	7	25991826	C	T	Willer	0.200	0.039	0.005	4.00E-14	0.146	0.042	0.018	2.21E-02	5.45E-02	FALSE
rs2072183	NPC1L1	European	primary	TC	LDL	7	44579180	C	G	Teslovich	0.290	0.039	0.005	7.00E-16	0.235	0.014	0.016	3.90E-01	4.25E-01	FALSE
rs217381	NPC1L1	European	secondary	LDL	TC	7	44606217	C	G	Tada	0.574	0.031	0.005	9.97E-11	0.679	0.030	0.014	3.87E-02	8.74E-02	FALSE
rs9987289	PPP1R3B	European	primary	HDL	TC,LDL,	8	9183358	A	G	Teslovich	0.100	-0.071	0.007	9.00E-24	0.193	-0.031	0.016	5.79E-02	8.56E-02	FALSE
rs2126259	PPP1R3B	European	secondary	LDL	TC	8	9185146	T	C	Tada	0.098	-0.059	0.008	8.97E-15	0.231	-0.014	0.016	3.73E-01	5.55E-01	FALSE
rs10102164	SOX17	European	primary	LDL	TC	8	55421614	A	G	Willer	0.210	0.032	0.005	4.00E-11	0.133	0.035	0.019	6.67E-02	1.39E-01	FALSE
rs2081687	CYP7A1	European	primary	TC	LDL	8	59388565	T	C	Teslovich	0.360	0.031	0.006	1.00E-07	0.225	0.026	0.016	1.03E-01	1.23E-01	FALSE
rs2980875	TRIB1	European	secondary	LDL	TC, TG	8	126481747	A	G	Willer	0.532	0.050	0.004	7.48E-29	0.618	0.063	0.013	1.54E-06	1.52E-05	TRUE
rs2954029	TRIB1	European	primary	TG	TC,LDL,HDL	8	126490972	T	A	Teslovich	0.470	-0.056	0.004	2.00E-50	0.377	-0.061	0.013	3.99E-06	1.34E-05	TRUE
rs11136341	PLEC1	European	primary	LDL	TC	8	145043543	G	A	Teslovich	0.400	0.045	0.007	7.00E-12	0.317	0.032	0.015	2.78E-02	4.29E-02	TRUE
rs3780181	VLDLR	European	primary	TC	LDL	9	2640759	G	A	Willer	0.080	-0.044	0.007	2.00E-09	0.113	-0.035	0.020	8.55E-02	1.71E-01	FALSE
rs9411476	ABO	East Asian	secondary	LDL		9	136127601	A	A	Wu	0.162	0.106	0.019	1.10E-08	0.029	-0.012	0.036	7.37E-01	1.00E+00	FALSE
rs579459	ABO	European	secondary	LDL		9	136154168	T	C	Tada	0.767	-0.055	0.006	5.13E-22	0.835	-0.081	0.018	4.14E-06	2.97E-05	TRUE
rs635634	ABO	European	primary	LDL		9	136155000	T	C	Teslovich	0.210	0.077	0.006	2.00E-41	0.147	0.093	0.018	4.86E-07	2.00E-06	TRUE
rs2255141	GPAM	European	primary	TC	LDL	10	113933886	A	G	Teslovich	0.300	0.030	0.004	1.00E-13	0.278	0.046	0.015	1.65E-03	3.58E-03	TRUE
rs7096937	GPAM	European	secondary	LDL		10	113950418	T	C	Tada	0.282	0.029	0.005	3.60E-08	0.306	0.039	0.014	5.73E-03	1.74E-02	TRUE
rs174546	FADS1-2-3	European	primary	TG	LDL,TC,HDL	11	61569830	T	C	Teslovich	0.360	-0.051	0.004	2.00E-39	0.485	-0.077	0.015	1.72E-07	7.96E-07	TRUE
rs174583	FADS1-2-3	European	secondary	LDL		11	61609750	T	C	Tada	0.657	-0.045	0.005	4.39E-20	0.534	-0.056	0.014	8.42E-05	3.91E-04	TRUE
rs964184	ZNF259, APOA5/A1	European	primary	HDL	LDL, TC,TG	11	116648917	C	G	Teslovich	0.160	-0.086	0.008	2.00E-26	0.738	-0.044	0.015	3.29E-03	6.76E-03	TRUE
rs11220462	ST3GAL4	European	primary	LDL	TC	11	126243952	A	G	Teslovich	0.140	0.059	0.006	7.00E-21	0.117	0.095	0.020	2.15E-06	7.94E-06	TRUE
rs11065987	BRAP	European	primary	TC	LDL	12	112072424	G	A	Teslovich	0.410	-0.027	0.004	1.00E-11	0.247	-0.028	0.016	8.31E-02	1.08E-01	FALSE
rs1169288	HNF1A	European	primary	TC	LDL	12	121416650	C	A	Teslovich	0.340	0.038	0.004	6.00E-21	0.328	0.035	0.014	1.47E-02	2.48E-02	TRUE
rs4942486	BRCA2	European	primary	LDL		13	32953388	T	C	Willer	0.480	0.024	0.004	2.00E-11	0.487	0.015	0.013	2.45E-01	4.12E-01	FALSE
rs8017377	NYNRIN	European	primary	LDL		14	24883887	A	G	Teslovich	0.460	0.030	0.004	3.00E-15	0.269	0.024	0.015	1.03E-01	1.23E-01	FALSE
rs3764261	CETP	European	primary	HDL	LDL,TC,TG	16	56993324	A	C	Teslovich	0.320	-0.053	0.004	2.00E-34	0.311	-0.024	0.014	8.50E-02	1.08E-01	FALSE
rs8062895	DHODH/HPR	African	secondary	LDL		16	72048632	A	G	Zubair	0.778	-2.890	0.490	4.27E-09	0.551	2.410	0.493	1.02E-06	1.00E+00	FALSE
rs2000999	DHODH/HPR	European	primary	LDL	TC	16	72108093	A	G	Teslovich	0.200	0.065	0.005	4.00E-41	0.179	0.093	0.017	3.06E-08	1.89E-07	TRUE
rs314253	DLG4	European	primary	TC	LDL	17	7091650	C	T	Willer	0.370	-0.024	0.004	3.00E-10	0.431	-0.021	0.014	1.27E-01	2.40E-01	FALSE
rs7206971	OSBPL7	European	primary	LDL	TC	17	45425115	A	G	Teslovich	0.490	0.029	0.006	3.00E-07	0.391	0.024	0.013	6.89E-02	9.80E-02	FALSE
rs1801689	APOH-PRXCA	European	primary	LDL		17	64210580	C	A	Willer	0.040	0.103	0.015	1.00E-11	0.032	0.126	0.037	5.57E-04	2.20E-03	TRUE
rs1610095	LDLR	European	secondary	LDL		19	10904689	C	G	Tada	0.604	-0.049	0.005	2.11E-22	0.514	-0.023	0.013	8.87E-02	1.71E-01	FALSE
rs2304088	LDLR	European	secondary	LDL		19	11027626	A	C	Tada	0.287	0.072	0.016	4.69E-06	0.264	-0.012	0.015	4.16E-01	1.00E+00	FALSE
rs11669133	LDLR	European	secondary	LDL		19	11092139	A	G	Tada	0.042	0.055	0.012	6.07E-06	0.029	0.004	0.038	9.12E-01	1.00E+00	FALSE
rs17001095	LDLR	European	secondary	LDL		19	11133272	A	G	Tada	0.648	0.047	0.014	1.15E-03	0.743	0.024	0.015	1.06E-01	1.00E+00	FALSE
rs3786722	LDLR	European	secondary	LDL		19	11161537	A	C	Tada	0.248	-0.066	0.005	7.87E-35	0.152	-0.078	0.018	2.31E-05	1.41E-04	TRUE
rs4300767	LDLR	European	secondary	LDL	TC	19	11163689	A	G	Tada	0.877	-0.002	0.008	7.93E-01	0.938	-0.038	0.027	1.58E-01	1.00E+00	FALSE
rs73015011	LDLR	European	secondary	LDL		19	11189764	T	C	Wu	0.896	0.202	0.021	1.50E-22	0.896	0.192	0.020	6.11E-23	2.50E-17	TRUE
rs113190300	LDLR	African	secondary	LDL		19	11190691	T	C	Wu	0.048	0.046	0.043	2.90E-01	0.008	0.030	0.070	6.64E-01	1.00E+00	FALSE
rs114197570	LDLR	African	secondary	LDL		19	11196270	T	C	Wu	0.010	-0.689	0.094	3.00E-13	0.002	-0.870	0.153	1.20E-08	1.50E-07	TRUE
rs6511720	LDLR	European	primary	LDL	TC	19	11202306	T	G	Teslovich	0.120	-0.221	0.006	4.00E-262	0.095	-0.211	0.022	4.92E-22	6.07E-21	TRUE
rs688	LDLR	European	secondary	LDL	TC	19	11227602	T	C	Tada	0.431	0.054	0.005	1.12E-31	0.381	0.046	0.013	5.99E-04	2.21E-03	TRUE
rs10401969	CILP2	European	primary	LDL	TC, TG	19	19407718	C	T	Teslovich	0.090	-0.118	0.008	3.00E-54	0.077	-0.057	0.024	1.84E-02	2.96E-02	TRUE
rs10460181	APOE/APOC1	European	secondary	LDL		19	45140165	A	G	Tada	0.795	0.050	0.006	1.27E-17	0.788	0.003	0.016	8.39E-01	1.00E+00	FALSE
rs1531517	APOE/APOC1	European	secondary	LDL		19	45242173	A	G	Tada	0.065	-0.212	0.011	9.71E-87	0.074	-0.026	0.025	2.97E-01	4.70E-01	FALSE
rs2927439	APOE/APOC1	European	secondary	LDL		19	45242740	A	G	Tada	0.670	-0.028	0.017	9.21E-02	0.651	0.007	0.014	5.86E-01	1.00E+00	FALSE
rs8100239	APOE/APOC1	European	secondary	LDL		19	45253104	A	T	Tada	0.339	-0.022	0.005	2.99E-05	0.404	0.001	0.013	9.22E-01	1.00E+00	FALSE
rs3208856	APOE/APOC1	European	secondary	LDL	TC	19	45296806	T	C	Tada	0.035	-0.267	0.017	1.10E-52	0.023	-0.147	0.043	6.14E-04	2.21E-03	TRUE
rs10402271	APOE/APOC1	European	secondary	LDL	TC	19	45329214	T	G	Tada	0.668	-0.077	0.005	3.30E-55	0.611	-0.014	0.014	3.04E-01	4.71E-01	FALSE
rs395908	APOE/APOC1	European	secondary	LDL	TC	19	45373565	A	G	Tada	0.156	-0.135	0.007	2.31E-89	0.146	-0.006	0.018	7.35E-01	9.77E-01	FALSE
rs157588	APOE/APOC1 (TOMM40)	East Asian	secondary	LDL		19	45398264	T	C	Wu	0.339	-0.119	0.014	1.10E-16	0.401	-0.017	0.012	1.53E-01	3.06E-01	FALSE
rs8106922	APOE/APOC1 (TOMM40)	African	secondary	LDL		19	45401666	A	G	Wu	0.756	-0.110	0.022	4.10E-07	0.614	-0.022	0.012	7.75E-02	1.33E-01	FALSE
rs1038026	APOE/APOC1 (TOMM40)	African	secondary	LDL		19	45405062	A	G	Wu	0.351	0.183	0.020	7.50E-21	0.445	0.050	0.012	3.23E-05	1.29E-04	TRUE
rs769449	APOE/APOC1	European	secondary	LDL		19	45410002	A	A	Wu	0.024	0.121	0.017	1.70E-12	0.071	0.161	0.023	2.16E-12	1.42E-07	TRUE
rs115299243	APOE/APOC1	African	secondary	LDL		19	45410548	A	G	Wu	0.980	0.391	0.066	3.40E-09	0.993	0.144	0.071	4.30E-02	8.59E-02	FALSE
rs7412	APOE/APOC1	European	secondary	LDL		19	45412079	T	C	Wu	0.056	-0.505	0.027	5.40E-76	0.046	-0.492	0.028	2.91E-67	2.62E-66	TRUE
rs56131196	APOE/APOC1	European	secondary	LDL		19	45422846	A	G	Wu	0.262	0.126	0.014	1.90E-18	0.113	0.100	0.018	5.73E-08	1.03E-07	TRUE
rs4420638	APOE/APOC1	European	primary	LDL	TC,HDL,	19	45422946	G	A	Teslovich	0.190	0.225	0.008	2.00E-178	0.114	0.109	0.020	4.97E-08	2.63E-07	TRUE
rs35136575	APOE/APOC1	European	secondary	LDL		19	45439163	C	T	Wu	0.739	0.056	0.014	9.60E-05	0.801	0.041	0.015	5.12E-03	1.00E+00	FALSE
rs73939904	APOE/APOC1	African	secondary	LDL		19	45444266	A	G	Wu	0.940	0.143	0.039	2.50E-04	0.990	-0.035	0.069	6.15E-01	1.00E+00	FALSE
rs12721109	APOE/APOC1	European	secondary	LDL	TC	19	45447221	A	G	Tada	0.034	-0.382	0.022	1.05E-67	0.006	-0.468	0.096	1.06E-06	1.20E-05	TRUE
rs516246	FLJ36070	European	primary	LDL		19	49206172	T	C	Tada	0.475	0.027	0.005	4.79E-08	0.361	0.050	0.014	4.18E-04	1.74E-03	TRUE
rs364585	SPTLC3	European	primary	LDL		20	12962718	A	G	Willer	0.380	-0.025	0.004	4.00E-10	0.319	-0.023	0.014	8.80E-02	1.71E-01	FALSE
rs2328223	SNX5	European	primary	LDL		20	17845921	C	A	Willer	0.210	0.030	0.005	6.00E-09	0.232	0.031	0.015	4.29E-02	9.15E-02	FALSE
rs2902940	MAFB	European	primary	TC	LDL	20	39091487	G	A	Teslovich	0.300	-0.027	0.004	2.00E-11	0.312	0.016	0.014	2.63E-01	1.00E+00	FALSE
rs6029526	TOP1	European	primary	LDL	TC	20	39672618	A	T	Teslovich	0.530	0.044	0.005	5.00E-18	0.541	0.036	0.013	5.33E-03	1.04E-02	TRUE
rs4297946	TOP1	European	secondary	LDL		20	39811275	C	G	Tada	0.532	0.039	0.005	5.68E-18	0.560	0.049	0.013	2.46E-04	1.08E-03	TRUE
rs5763662	MTMR3	European	primary	LDL		22	30378703	T	C	Willer	0.040	0.077	0.013	1.00E-08	0.101	0.007	0.022	7.67E-01	9.77E-01	FALSE
rs4253772	PPARA	European	primary	TC	LDL	22	46627603	T	C	Willer	0.110	0.031	0.006	3.00E-08	0.070	0.008	0.025	7.66E-01	9.77E-01	FALSE
Abbreviations: Chr: Chromosome; TC: total cholesterol; LDL: LDL-cholesterol; HDL: HDL-cholesterol; TG: triglycerides
a Analyses in HCHS/SOL were transformed to match the transformation and units of the reference sample being compared.
b Region name provided in reference sample publication.
c Ancestry which the signal was identified in; ancestry of the reference sample shown here.
d Indicates if the SNP was the primary or another signal identified after conditioning on the primary SNP (and possibly multiple independent SNPs at this locus). All primary SNPs are independent from each other and from secondary SNPs, but not all secondary SNPs are independent from each other.
e Other lipid traits which are associated with this SNP.
f References [and transformations and units], all strand converted to positive strand:
Willer: Global Lipids Genetics Consortium, Willer C. J., Schmidt E. M., Sengupta S. Peloso G. M., Gustafsson S., Kanoni S., et al. (2013). Discovery and refinement of loci associated with lipid levels. Nat Genet, 2013. 45(11): p. 1274-83. [Lipid traits in mg/dl were inverse normally transformed.]
Teslovich: Teslovich T.M., Musunuru K., Smith A.V., Edmondson A.C., Stylianou I.M., Koseki M., et al. (2010) Biological, clinical and population relevance of 95 loci for blood lipids. Nature, 466, 707-713. [Lipid traits in mg/dl were inverse normally transformed.]
Tada: Tada H., Won H.H., Melander O., Yang J., Peloso G.M., and Kathiresan S. (2013) Multiple associated variants increase the heritability explained for plasma lipids and coronary artery disease. Circ. Cardiovasc. Genet., 7:583-7. [Lipid traits in mg/dl were inverse normally transformed.]
Wu: Wu Y., Waite L. L., Jackson A. U., Sheu W. H-H., Buyske S., Absher D., et al. (2013) Trans-ethnic fine-mapping of lipid loci in African Americans, East Asians and Europeans identifies population-specific signals and extensive allelic heterogeneity that increases the trait variance explained. Plos Genetics 9(3): e1003379. doi: 10.1371/journal.pgen.1003379. [Lipid traits in mmol/L. Triglyceride…
Zubair: Zubair N., Graff M., J.L. Ambite, W.S. Bush, G. Kichaev, Y. Lu et al. (2016) Fine-mapping of lipid regions in global populations discovers racial/ethnic-specific signals and refines previously identified lipid loci. Human Molecular Genetics. [Lipid traits in mg/dl, Triglycerides were natural log transformed.]
*Indicates a variant that is a secondary signal in a region and one that generalized where the primary signal did not.

## Sheet: Supplementary Table S7
Table S8. Generalization of HDL-cholesterol results in SOL across known loci in the literature for multiple ancestries.aSupplementary Table 8. Generalization of HDL-cholesterol results in SOL across known loci in the literature for multiple ancestries.aSupplementary Table 8. Generalization of HDL-cholesterol results in SOL across known loci in the literature for multiple ancestries.aSupplementary…
rsID	RegionbRegionbRegionbRegionbRegionbRegionbRegionbRegionbRegionbRegionb	AncestrycAncestrycAncestrycAncestrycAncestrycAncestrycAncestrycAncestrycAncestrycAncestryc	SignaldSignaldSignaldSignaldSignaldSignaldSignaldSignaldSignaldSignald	Primary traitePrimary traitePrimary traitePrimary traitePrimary traitePrimary traitePrimary traitePrimary traitePrimary traitePrimary traite	Secondary traitseSecondary traitseSecondary traitseSecondary traitseSecondary traitseSecondary traitseSecondary traitseSecondary traitseSecondary traitseSecondary traitse	Chr	Position (hg19)	Effect Allele	Other Allele	ReferencefReferencefReferencefReferencefReferencefReferencefReferencefReferencefReferencefReferencef	Reference estimates				HCHS/SOL				Genearlization r-value
											Effect allele frequency	Beta	SE	P-value	Effect allele frequency	Beta	SE	P-value	r-value	TRUE/ FALSE
rs12748152	PIGV-NR0B2	European	primary	HDL	TG,LDL	1	27138393	T	C	Willer	0.090	-0.051	0.006	1.00E-15	0.041	-0.068	0.032	3.31E-02	6.92E-02	FALSE
rs4660293	PABPC4	European	primary	HDL		1	40028180	G	A	Teslovich	0.240	-0.035	0.004	3.00E-18	0.138	-0.047	0.019	1.28E-02	2.69E-02	TRUE
rs12145743	HDGF-PMVK	European	primary	HDL		1	156700651	G	T	Willer	0.340	0.020	0.004	2.00E-08	0.210	0.020	0.016	2.10E-01	2.93E-01	FALSE
rs4650994	ANGPTL1	European	primary	HDL		1	178515312	G	A	Willer	0.510	0.021	0.004	7.00E-09	0.630	0.031	0.013	2.27E-02	5.08E-02	FALSE
rs1689800	ZNF648	European	primary	HDL		1	182168885	G	A	Teslovich	0.350	-0.034	0.004	5.00E-20	0.326	-0.031	0.014	2.17E-02	4.33E-02	TRUE
rs4846914	GALNT2	European	primary	HDL	TG	1	230295691	G	A	Teslovich	0.410	-0.048	0.004	4.00E-41	0.467	-0.028	0.013	3.88E-02	6.82E-02	FALSE
rs12328675	COBLL1	European	primary	HDL		2	165540800	C	T	Teslovich	0.130	0.045	0.006	2.00E-15	0.104	0.037	0.021	7.51E-02	1.07E-01	FALSE
rs1047891	CPS1	European	primary	HDL		2	211540507	A	C	Willer	0.330	-0.027	0.004	9.00E-10	0.312	-0.028	0.014	4.14E-02	8.41E-02	FALSE
rs2972146	IRS1	European	primary	HDL	TG	2	227100698	G	T	Teslovich	0.370	0.032	0.004	2.00E-17	0.218	0.024	0.016	1.25E-01	1.57E-01	FALSE
rs2606736	ATG7	European	primary	HDL		3	11400249	C	T	Willer	0.610	0.025	0.005	5.00E-08	0.536	-0.012	0.013	3.70E-01	1.00E+00	FALSE
rs2290547	SETD2	European	primary	HDL		3	47061183	A	G	Willer	0.200	-0.030	0.005	4.00E-09	0.131	-0.037	0.019	5.04E-02	9.93E-02	FALSE
rs2013208	RBM5	European	primary	HDL		3	50129399	T	C	Willer	0.500	0.025	0.004	9.00E-12	0.634	0.034	0.014	1.52E-02	3.78E-02	TRUE
rs13326165	STAB1	European	primary	HDL		3	52532118	A	G	Willer	0.210	0.029	0.004	9.00E-11	0.190	0.028	0.017	9.23E-02	1.58E-01	FALSE
rs6805251	GSK3B	European	primary	HDL		3	119560606	T	C	Willer	0.390	0.020	0.003	1.00E-08	0.431	0.034	0.014	1.22E-02	3.73E-02	TRUE
rs17404153	ACAD11	European	primary	LDL	HDL	3	132163200	T	G	Willer	0.140	-0.028	0.005	5.00E-09	0.130	-0.032	0.019	9.04E-02	1.58E-01	FALSE
rs10019888	C4orf52	European	primary	HDL		4	26062990	G	A	Willer	0.180	-0.027	0.005	5.00E-08	0.157	0.005	0.018	7.91E-01	1.00E+00	FALSE
rs3822072	FAM13A	European	primary	HDL		4	89741269	A	G	Willer	0.460	-0.025	0.004	4.00E-12	0.436	-0.044	0.013	8.07E-04	2.84E-03	TRUE
rs2602836	ADH5	European	primary	HDL		4	100014805	A	G	Willer	0.560	0.019	0.003	5.00E-08	0.563	0.024	0.013	7.06E-02	1.28E-01	FALSE
rs13107325	SLC39A8	European	primary	HDL		4	103188709	T	C	Teslovich	0.080	-0.071	0.009	1.00E-15	0.046	-0.061	0.031	4.71E-02	7.67E-02	FALSE
rs78557978	UGT8/NDST4	Hispanic/Latino	primary	HDL		4	115638601	C	G	Ko	0.170	0.160	0.029	4.09E-08	0.050	-0.003	0.008	7.22E-01	1.00E+00	FALSE
rs6450176	ARL15	European	primary	HDL		5	53298025	A	G	Teslovich	0.260	-0.025	0.004	7.00E-10	0.268	-0.018	0.014	2.18E-01	2.59E-01	FALSE
rs998584	VEGFA	European	primary	TG	HDL	6	43757896	A	C	Willer	0.490	-0.026	0.004	2.00E-11	0.483	-0.038	0.013	3.39E-03	1.13E-02	TRUE
rs1936800	RSPO3	European	primary	HDL	TG	6	127436064	C	T	Willer	0.490	0.020	0.003	3.00E-10	0.498	0.017	0.013	1.77E-01	2.58E-01	FALSE
rs605066	CITED2	European	primary	HDL		6	139829666	C	T	Teslovich	0.420	-0.028	0.005	3.00E-08	0.447	-0.020	0.013	1.22E-01	1.57E-01	FALSE
rs702485	DAGLB	European	primary	HDL		7	6449272	G	A	Willer	0.550	0.024	0.003	6.00E-12	0.632	0.002	0.014	8.57E-01	9.89E-01	FALSE
rs4142995	SNX13	European	primary	HDL		7	17919258	T	G	Willer	0.380	-0.026	0.004	9.00E-12	0.485	-0.024	0.013	6.41E-02	1.23E-01	FALSE
rs4917014	IKZF1	European	primary	HDL		7	50305863	G	T	Willer	0.320	0.022	0.004	1.00E-08	0.447	0.011	0.014	4.28E-01	5.51E-01	FALSE
rs17145738	MLXIPL	European	primary	TG	HDL	7	72982874	T	C	Teslovich	0.130	0.041	0.006	5.00E-13	0.073	0.048	0.024	5.04E-02	7.92E-02	FALSE
rs3211938	CD36	African	primary	HDL		7	80300449	G	T	Elbers	0.090	0.060	0.012	3.09E-07	0.011	1.879	0.778	1.57E-02	7.05E-02	FALSE
rs4731702	KLF14	European	primary	HDL		7	130433384	T	C	Teslovich	0.090	0.029	0.003	5.00E-17	0.011	0.039	0.013	2.47E-03	6.87E-03	TRUE
rs17173637	TMEM176A	European	primary	HDL		7	150529449	C	T	Willer	0.490	-0.036	0.006	2.00E-08	0.384	0.008	0.030	7.86E-01	1.00E+00	FALSE
rs9987289	PPP1R3B	European	primary	HDL	TC,LDL,	8	9183358	A	G	Teslovich	0.120	-0.082	0.006	2.00E-41	0.048	-0.137	0.016	1.84E-17	4.04E-16	TRUE
rs111300592	LPL	African	secondary	HDL		8	19754158	T	C	Zubair	0.952	-2.090	0.350	3.63E-09	0.991	-0.156	0.862	8.56E-01	8.56E-01	FALSE
rs7016529	LPL	European	secondary	HDL	TG	8	19806631	T	C	Tada	0.100	0.204	0.017	5.82E-34	0.193	0.049	0.031	1.17E-01	1.87E-01	FALSE
rs326	LPL	European	secondary	HDL	TG	8	19819439	A	G	Willer	0.683	-0.089	0.005	1.97E-58	0.686	-0.123	0.014	1.49E-18	2.50E-17	TRUE
rs15285	LPL	African	secondary	HDL		8	19824667	T	C	Wu	0.505	0.047	0.007	3.50E-11	0.699	0.042	0.005	1.62E-20	5.83E-06	TRUE
rs17482753	LPL	European	secondary	HDL	TG	8	19832646	T	G	Tada	0.705	0.133	0.007	1.76E-79	0.686	0.170	0.024	1.39E-12	1.16E-11	TRUE
rs12678919	LPL	European	primary	TG	HDL	8	19844222	G	A	Teslovich	0.102	0.155	0.006	1.00E-149	0.076	0.162	0.024	7.41E-12	4.66E-11	TRUE
rs17489282	LPL	European	secondary	HDL	TG	8	19852518	T	C	Tada	0.130	0.088	0.005	6.83E-73	0.078	0.124	0.015	1.68E-16	2.82E-15	TRUE
rs6999158	LPL	European	secondary	HDL		8	19928013	A	T	Tada	0.259	0.068	0.005	7.16E-40	0.235	0.078	0.014	4.48E-08	2.73E-07	TRUE
rs4407894	LPL (SLC18A1)	European	secondary	HDL		8	19933896	T	C	Wu	0.360	-0.031	0.005	4.30E-09	0.384	-0.026	0.004	7.84E-09	2.69E-04	TRUE
rs2293889	TRPS1	European	primary	HDL		8	116599199	T	G	Teslovich	0.291	-0.031	0.004	4.00E-17	0.301	0.001	0.014	9.26E-01	1.00E+00	FALSE
rs2737203	TRPS1	European	secondary	HDL		8	116603003	T	C	Tada	0.410	-0.027	0.004	1.26E-09	0.311	-0.003	0.014	8.07E-01	9.49E-01	FALSE
rs2954029	TRIB1	European	primary	TG	TC,LDL,HDL	8	126490972	T	A	Teslovich	0.420	0.040	0.004	3.00E-29	0.307	0.039	0.013	2.67E-03	6.87E-03	TRUE
rs581080	TTC39B	European	primary	HDL	TC	9	15305378	G	C	Teslovich	0.470	-0.042	0.005	1.00E-19	0.376	-0.036	0.016	2.72E-02	5.21E-02	FALSE
rs4149310	ABCA1	Hispanic/Latino	secondary	HDL		9	107589134	T	A	Weissglas-Volkov	0.360	0.120	0.020	5.54E-08	0.359	0.024	0.003	1.53E-12	2.23E-03	TRUE
rs2853579	ABCA1	European	secondary	HDL		9	107591272	T	G	Tada	0.210	0.042	0.007	2.36E-10	0.202	0.064	0.016	4.03E-05	2.08E-04	TRUE
rs2472386	ABCA1	Hispanic/Latino	secondary	HDL		9	107601541	A	G	Below	0.439	0.140	0.023	5.13E-10	0.455	0.072	0.013	2.86E-08	1.03E-04	TRUE
rs9282541	ABCA1	Hispanic/Latino	secondary	HDL		9	107620835	A	G	Weissglas-Volkov	0.100	-0.370	0.040	6.40E-26	0.033	-0.073	0.011	2.24E-10	5.59E-10	TRUE
rs11789603	ABCA1	European	secondary	HDL		9	107647019	T	C	Tada	0.127	0.071	0.008	1.19E-17	0.219	0.058	0.024	1.45E-02	3.78E-02	TRUE
rs3847302	ABCA1	European	secondary	HDL		9	107648595	A	G	Tada	0.111	0.070	0.006	3.70E-28	0.079	0.071	0.021	6.98E-04	2.60E-03	TRUE
rs1883025	ABCA1	European	primary	HDL	TC	9	107664301	T	C	Teslovich	0.866	-0.070	0.004	2.00E-65	0.899	-0.071	0.014	4.41E-07	1.94E-06	TRUE
rs1800978	ABCA1	European	secondary	HDL		9	107665978	C	G	Tada	0.250	0.043	0.007	8.87E-10	0.285	0.084	0.018	2.81E-06	3.55E-05	TRUE
rs1800977	ABCA1	European	secondary	HDL		9	107690450	A	G	Tada	0.877	0.023	0.005	5.67E-07	0.847	0.007	0.013	5.69E-01	6.81E-01	FALSE
rs970548	MARCH8-ALOX5	European	primary	HDL	TC	10	46013277	C	A	Willer	0.392	0.026	0.004	2.00E-10	0.423	0.053	0.014	1.65E-04	7.88E-04	TRUE
rs2923084	AMPD3	European	primary	HDL		11	10388782	G	A	Teslovich	0.260	-0.026	0.005	5.00E-08	0.290	-0.001	0.014	9.66E-01	1.00E+00	FALSE
rs3136441	LRP4	European	primary	HDL		11	46743247	C	T	Teslovich	0.180	0.054	0.005	7.00E-29	0.401	0.006	0.016	6.86E-01	7.74E-01	FALSE
rs10838681	LRP4	European	secondary	HDL		11	47275064	A	G	Tada	0.180	0.040	0.005	1.36E-16	0.260	0.029	0.014	3.29E-02	6.92E-02	FALSE
rs10838686	LRP4	European	secondary	HDL		11	47311367	T	G	Tada	0.263	0.057	0.008	1.65E-11	0.366	0.022	0.015	1.33E-01	2.07E-01	FALSE
rs4752824	LRP4	European	secondary	HDL		11	47324666	A	T	Tada	0.174	-0.057	0.012	1.11E-06	0.308	0.034	0.014	1.30E-02	1.00E+00	FALSE
rs11246602	OR4C46	European	primary	HDL		11	51512090	C	T	Willer	0.317	0.034	0.005	2.00E-10	0.389	0.016	0.021	4.44E-01	5.62E-01	FALSE
rs174546	FADS1-2-3	European	primary	TG	LDL,TC,HDL	11	61569830	T	C	Teslovich	0.150	-0.039	0.004	8.00E-28	0.102	-0.076	0.015	2.25E-07	1.10E-06	TRUE
rs12801636	KAT5	European	primary	HDL		11	65391317	A	G	Willer	0.360	0.024	0.004	3.00E-08	0.487	0.033	0.014	1.50E-02	3.78E-02	TRUE
rs499974	MOGAT2-DGAT2	European	primary	HDL		11	75455021	A	C	Willer	0.230	-0.026	0.005	1.00E-08	0.380	-0.042	0.017	1.44E-02	3.78E-02	TRUE
rs180349	ZNF259, APOA5/A1	European	secondary	HDL		11	116611827	A	T	Tada	0.190	0.013	0.005	8.67E-03	0.174	-0.026	0.015	6.96E-02	1.00E+00	FALSE
rs964184	ZNF259, APOA5/A1	European	primary	HDL	LDL, TC,TG	11	116648917	C	G	Teslovich	0.160	0.106	0.007	6.00E-48	0.734	0.115	0.015	5.28E-15	7.75E-14	TRUE
rs3741298	ZNF259, APOA5/A1	European	secondary	HDL	TG	11	116657561	T	C	Tada	0.797	-0.058	0.016	4.12E-04	0.597	0.042	0.014	1.94E-03	1.00E+00	FALSE
rs1263173	ZNF259, APOA5/A1	African	secondary	HDL		11	116681008	C	T	Zubair	0.225	-1.030	0.190	3.00E-08	0.446	-0.396	0.165	1.66E-02	4.98E-02	TRUE
rs12225230	ZNF259, APOA5/A1	European	secondary	HDL		11	116728630	C	G	Tada	0.180	0.046	0.006	3.26E-15	0.196	-0.028	0.016	7.95E-02	1.00E+00	FALSE
rs11216230	ZNF259, APOA5/A1 (SIK3)	Hispanic/Latino	secondary	HDL		11	116884789	A	G	Ko	0.110	0.220	0.035	3.26E-10	0.065	0.061	0.007	4.13E-19	6.52E-05	TRUE
rs7941030	UBASH3B	European	primary	TC	HDL	11	122522375	C	T	Teslovich	0.390	0.027	0.003	1.00E-14	0.355	0.040	0.013	2.74E-03	6.87E-03	TRUE
rs7134375	PDE3A	European	primary	HDL		12	20473758	A	C	Teslovich	0.430	0.021	0.004	1.00E-08	0.435	0.033	0.013	9.32E-03	2.05E-02	TRUE
rs11613352	LRP1	European	primary	TG	HDL	12	57792580	T	C	Teslovich	0.260	0.028	0.004	2.00E-13	0.301	0.025	0.015	8.84E-02	1.22E-01	FALSE
rs7134594	MVK	European	primary	HDL		12	110000193	C	T	Teslovich	0.480	-0.035	0.005	2.00E-13	0.470	-0.053	0.013	4.55E-05	1.82E-04	TRUE
rs4759375	SBNO1	European	primary	HDL		12	123796238	T	C	Teslovich	0.080	0.056	0.010	3.00E-08	0.129	0.059	0.019	1.58E-03	4.97E-03	TRUE
rs4765127	ZNF664	European	primary	HDL	TG	12	124460167	T	G	Teslovich	0.350	0.032	0.005	8.00E-10	0.300	0.026	0.014	6.64E-02	9.74E-02	FALSE
rs863750	ZNF664*	European	secondary	HDL		12	124505444	T	C	Tada	0.597	-0.025	0.004	8.65E-09	0.502	-0.031	0.013	1.83E-02	4.38E-02	TRUE
rs838879	SCARB1	European	secondary	HDL		12	125261441	A	G	Tada	0.689	-0.036	0.005	1.18E-11	0.724	0.016	0.015	2.87E-01	1.00E+00	FALSE
rs838880	SCARB1	European	primary	HDL		12	125261593	C	T	Teslovich	0.340	0.048	0.004	6.00E-32	0.415	-0.012	0.013	3.62E-01	1.00E+00	FALSE
rs3924313	SCARB1	European	secondary	HDL		12	125328375	A	G	Tada	0.318	-0.028	0.005	1.43E-09	0.230	-0.012	0.015	4.19E-01	5.51E-01	FALSE
rs7298751	SCARB1*	European	secondary	HDL		12	125380232	A	G	Tada	0.869	-0.041	0.008	8.08E-08	0.897	-0.052	0.021	1.28E-02	3.73E-02	TRUE
rs4983559	ZBTB42-AKT1	European	primary	HDL		14	105277209	G	A	Willer	0.400	0.020	0.003	1.00E-08	0.481	0.030	0.013	1.94E-02	4.47E-02	TRUE
rs12148399	LIPC	European	secondary	HDL		15	58581370	A	T	Tada	0.145	-0.061	0.006	3.43E-22	0.127	-0.073	0.019	1.79E-04	8.01E-04	TRUE
rs10468017	LIPC	European	secondary	HDL		15	58678512	T	C	Wu	0.327	0.051	0.005	2.50E-21	0.204	0.024	0.005	4.87E-06	5.57E-06	TRUE
rs1532085	LIPC	European	primary	HDL	TC,TG,	15	58683366	A	G	Teslovich	0.400	0.107	0.004	1.00E-188	0.398	0.096	0.013	1.02E-13	1.13E-12	TRUE
rs1077835	LIPC	Hispanic/Latino	secondary	HDL		15	58723426	A	G	Weissglas-Volkov	0.380	-0.170	0.020	2.10E-14	0.537	-0.026	0.003	2.97E-14	1.40E-09	TRUE
rs1077834	LIPC	European	secondary	HDL	TG (Tada)	15	58723479	T	C	Wu	0.751	-0.050	0.006	1.90E-17	0.537	-0.035	0.004	3.99E-15	1.58E-12	TRUE
rs1800588	LIPC	European	secondary	HDL	TC	15	58723675	T	C	Tada	0.219	0.093	0.006	2.88E-62	0.459	0.103	0.014	4.41E-14	4.92E-13	TRUE
rs261334	LIPC	Hispanic/Latino	secondary	HDL		15	58726744	G	C	Below	0.587	0.116	0.022	1.19E-07	0.408	0.089	0.014	1.34E-10	1.22E-02	TRUE
rs148533712	RORA	Hispanic/Latino	primary	HDL		15	61244884	C	T	Ko	0.500	0.120	0.022	3.41E-08	0.363	-0.005	0.004	1.57E-01	1.00E+00	FALSE
rs2652834	LACTB	European	primary	HDL		15	63396867	A	G	Teslovich	0.210	-0.028	0.004	4.00E-11	0.162	-0.015	0.018	4.00E-01	4.63E-01	FALSE
rs7174517	MFGE8	European	primary	HDL		15	87256321	A	G	Tada	0.024	-0.240	0.031	2.05E-14	0.038	-0.024	0.034	4.83E-01	5.99E-01	FALSE
rs7170017	MFGE8	European	secondary	HDL		15	94179360	T	G	Tada	0.018	-0.106	0.019	1.82E-08	0.033	-0.030	0.035	4.02E-01	5.39E-01	FALSE
rs1121980	FTO	European	primary	HDL	TG	16	53809247	A	G	Willer	0.430	-0.020	0.003	7.00E-09	0.348	-0.009	0.014	5.02E-01	6.12E-01	FALSE
rs10852553	CETP	European	secondary	HDL		16	56825666	A	G	Tada	0.160	0.048	0.006	1.93E-15	0.183	0.022	0.017	1.93E-01	2.75E-01	FALSE
rs16962399	CETP	European	secondary	HDL		16	56846804	T	C	Tada	0.090	-0.082	0.007	7.04E-29	0.107	-0.018	0.021	3.81E-01	5.22E-01	FALSE
rs12446275	CETP	European	secondary	HDL		16	56929020	C	G	Tada	0.142	-0.063	0.006	1.88E-23	0.080	-0.034	0.024	1.50E-01	2.28E-01	FALSE
rs9989419	CETP (HERPUD1)	Hispanic/Latino	secondary	HDL		16	56985139	G	A	Ko	0.280	0.140	0.024	2.71E-09	0.378	0.025	0.003	8.47E-14	2.71E-04	TRUE
rs56156922	CETP	European	secondary	HDL		16	56987369	T	C	Wu	0.716	-0.090	0.006	4.70E-59	0.725	-0.082	0.005	1.06E-67	2.35E-53	TRUE
rs247617	CETP	European	secondary	HDL		16	56990716	A	C	Tada	0.326	0.210	0.014	6.85E-52	0.295	0.261	0.014	7.89E-79	3.29E-46	TRUE
rs3764261	CETP	European	primary	HDL	LDL,TC,TG	16	56993324	A	C	Teslovich	0.320	0.241	0.011	1.00E-100	0.310	0.243	0.014	2.49E-70	1.09E-68	TRUE
rs17231506	CETP	European	secondary	HDL		16	56994528	T	C	Wu	0.284	0.090	0.006	2.20E-58	0.275	0.081	0.005	2.61E-67	3.67E-53	TRUE
rs17231520	CETP	African	secondary	HDL		16	56995827	A	G	Wu	0.069	0.175	0.014	2.20E-37	0.015	0.149	0.017	4.03E-18	2.42E-17	TRUE
rs820299	CETP	European	secondary	HDL		16	57000284	A	G	Tada	0.629	0.066	0.005	8.25E-38	0.642	0.023	0.013	9.43E-02	1.58E-01	FALSE
rs12720922	CETP	European	secondary	HDL		16	57000885	A	G	Wu	0.177	-0.098	0.007	6.70E-50	0.232	-0.060	0.005	9.74E-36	1.56E-35	TRUE
rs11076174	CETP	European	secondary	HDL		16	57003146	T	C	Tada	0.953	0.237	0.015	3.62E-59	0.903	0.190	0.021	7.81E-19	1.74E-17	TRUE
rs1532624	CETP	Hispanic/Latino	secondary	HDL		16	57005479	A	C	Weissglas-Volkov	0.420	0.230	0.020	1.39E-24	0.335	0.051	0.003	6.50E-50	2.78E-19	TRUE
rs7499892	CETP	European	secondary	HDL		16	57006590	T	C	Wu	0.173	-0.097	0.007	4.60E-48	0.233	-0.068	0.005	8.40E-45	5.75E-43	TRUE
rs5883	CETP	African	secondary	HDL		16	57007353	T	C	Wu	0.101	0.088	0.012	1.30E-13	0.043	0.061	0.010	1.63E-09	3.25E-08	TRUE
rs5880	CETP	European	secondary	HDL		16	57015091	C	G	Tada	0.058	-0.256	0.013	1.44E-81	0.068	-0.252	0.026	1.21E-22	4.05E-21	TRUE
rs9923854	CETP	European	secondary	HDL		16	57017002	T	G	Tada	0.887	-0.075	0.009	5.57E-17	0.935	-0.149	0.026	6.31E-09	4.23E-08	TRUE
rs289742	CETP	European	secondary	HDL		16	57017762	C	G	Tada	0.132	0.129	0.008	4.10E-58	0.199	0.098	0.016	1.40E-09	1.04E-08	TRUE
rs16942887	LCAT	European	primary	HDL		16	67928042	A	G	Teslovich	0.140	0.083	0.005	8.00E-54	0.161	0.111	0.017	9.88E-11	5.44E-10	TRUE
rs57136942	LCAT	African	secondary	HDL		16	68011654	A	C	Zubair	0.046	-2.050	0.360	1.35E-08	0.008	-0.192	0.909	8.33E-01	8.56E-01	FALSE
rs255054	LCAT (DPEP3)	African	secondary	HDL		16	68017356	A	G	Wu	0.789	-0.044	0.009	3.20E-07	0.827	-0.030	0.005	2.64E-08	4.35E-02	TRUE
rs114763908	LCAT (NFATC3)	African	secondary	HDL		16	68153062	A	G	Wu	0.016	0.109	0.028	1.10E-04	0.003	0.038	0.040	3.32E-01	1.00E+00	FALSE
rs2230093	LCAT (NFATC3)	African	secondary	HDL		16	68156085	T	C	Wu	0.990	0.129	0.035	2.50E-04	0.998	-0.023	0.048	6.31E-01	1.00E+00	FALSE
rs2925979	CMIP	European	primary	HDL		16	81534790	T	C	Teslovich	0.310	-0.035	0.004	1.00E-19	0.211	-0.044	0.016	4.77E-03	1.10E-02	TRUE
rs11869286	STARD3	European	primary	HDL		17	37813856	G	C	Teslovich	0.350	-0.032	0.004	3.00E-17	0.464	-0.039	0.013	2.81E-03	6.87E-03	TRUE
rs4148008	ABCA8	European	primary	HDL		17	66875294	G	C	Teslovich	0.330	-0.028	0.004	1.00E-12	0.363	-0.003	0.013	7.98E-01	8.78E-01	FALSE
rs4129767	PGS1	European	primary	HDL		17	76403984	G	A	Teslovich	0.480	-0.024	0.004	2.00E-11	0.479	-0.019	0.013	1.35E-01	1.66E-01	FALSE
rs7241918	LIPG	European	primary	HDL	TC	18	47160953	G	T	Teslovich	0.190	-0.090	0.006	1.00E-44	0.085	-0.051	0.023	2.85E-02	5.23E-02	FALSE
rs4939883	LIPG*	European	secondary	HDL		18	47167214	T	C	Tada	0.168	-0.079	0.006	5.05E-42	0.169	-0.064	0.018	3.38E-04	1.33E-03	TRUE
rs9964067	LIPG*	European	secondary	HDL		18	47280410	T	C	Tada	0.326	-0.037	0.005	2.71E-15	0.469	-0.035	0.014	1.08E-02	3.46E-02	TRUE
rs12967135	MC4R	European	primary	HDL		18	57849023	A	G	Teslovich	0.250	-0.026	0.005	4.00E-08	0.161	0.003	0.018	8.62E-01	1.00E+00	FALSE
rs7255436	ANGPTL4	European	primary	HDL		19	8433196	C	A	Teslovich	0.470	-0.032	0.006	2.00E-08	0.483	-0.026	0.013	4.48E-02	7.59E-02	FALSE
rs737337	ANGPTL8	European	primary	HDL		19	11347493	C	T	Teslovich	0.110	-0.056	0.007	5.00E-17	0.242	-0.120	0.015	4.52E-15	4.80E-12	TRUE
rs2278426	ANGPTL8 (LOC55908)	Hispanic/Latino	secondary	HDL		19	11350488	T	C	Weissglas-Volkov	0.300	-0.140	0.020	3.44E-09	0.185	-0.032	0.004	2.29E-13	1.72E-04	TRUE
rs731839	PEPD	European	primary	TG	HDL	19	33899065	G	A	Willer	0.350	-0.022	0.004	3.00E-09	0.396	-0.024	0.013	7.04E-02	1.28E-01	FALSE
rs4420638	APOE/APOC1	European	primary	LDL	TC,HDL,	19	45422946	G	A	Teslovich	0.190	-0.067	0.007	2.00E-21	0.115	-0.070	0.020	3.93E-04	1.44E-03	TRUE
rs5167	APOE/APOC1	European	secondary	HDL		19	45448465	T	G	Tada	0.696	-0.028	0.005	1.18E-08	0.550	-0.021	0.013	1.04E-01	1.70E-01	FALSE
rs17695224	HAS1	European	primary	LDL		19	52324216	A	G	Willer	0.260	-0.029	0.004	2.00E-13	0.294	-0.019	0.014	1.68E-01	2.51E-01	FALSE
rs386000	LILRA3	European	primary	HDL		19	54792761	C	G	Teslovich	0.260	0.048	0.005	3.00E-23	0.379	0.028	0.015	5.97E-02	9.06E-02	FALSE
rs103294	LILRA3*	European	secondary	HDL		19	54797848	T	C	Tada	0.208	0.045	0.006	1.64E-13	0.230	0.057	0.016	2.46E-04	1.03E-03	TRUE
rs1800961	HNF4A	European	primary	HDL	TC	20	43042364	T	C	Teslovich	0.050	-0.127	0.010	2.00E-34	0.045	-0.219	0.031	1.03E-12	7.57E-12	TRUE
rs6065906	PLTP	European	primary	HDL	TG	20	44554015	C	T	Teslovich	0.190	-0.059	0.004	5.00E-40	0.129	-0.031	0.019	1.11E-01	1.47E-01	FALSE
rs181362	UBE2L3	European	primary	HDL		22	21932068	T	C	Teslovich	0.230	-0.038	0.004	4.00E-18	0.398	-0.044	0.014	1.23E-03	4.16E-03	TRUE
Abbreviations: Chr: Chromosome; TC: total cholesterol; LDL: LDL-cholesterol; HDL: HDL-cholesterol; TG: triglycerides
a Analyses in HCHS/SOL were transformed to match the transformation and units of the reference sample being compared.
b Region name provided in reference sample publication.
c Ancestry which the signal was identified in; ancestry of the reference sample shown here.
d Indicates if the SNP was the primary or another signal identified after conditioning on the primary SNP (and possibly multiple independent SNPs at this locus). All primary SNPs are independent from each other and from secondary SNPs, but not all secondary SNPs are independent from each other.
e Other lipid traits which are associated with this SNP.
f References [and transformations and units], all strand converted to positive strand:
Willer: Global Lipids Genetics Consortium, Willer C. J., Schmidt E. M., Sengupta S. Peloso G. M., Gustafsson S., Kanoni S., et al. (2013). Discovery and refinement of loci associated with lipid levels. Nat Genet, 2013. 45(11): p. 1274-83. [Lipid traits in mg/dl were inverse normally transformed.]
Teslovich: Teslovich T.M., Musunuru K., Smith A.V., Edmondson A.C., Stylianou I.M., Koseki M., et al. (2010) Biological, clinical and population relevance of 95 loci for blood lipids. Nature, 466, 707-713. [Lipid traits in mg/dl were inverse normally transformed.]
Tada: Tada H., Won H.H., Melander O., Yang J., Peloso G.M., and Kathiresan S. (2013) Multiple associated variants increase the heritability explained for plasma lipids and coronary artery disease. Circ. Cardiovasc. Genet., 7:583-7. [Lipid traits in mg/dl were inverse normally transformed.]
Weissglas-Volkov: Weissglas-Volkov D., Aguilar-Salinas C.A., Nikkola E., Deere K.A., Cruz-Bautista I., Arellano-Campos O., Muñoz-Hernandez L.L., Gomez-Munguia L., Ordoñez-Sánchez M.L., Reddy P.M., et al. (2013) Genomic study in Mexicans identifies a new locus for triglycerides and refines European lipid loci. J. Med. Genet., 50:298-308. [Lipid traits in mmol/L and log transformed.]
Ko: Ko A., Cantor R.M., Weissglas-Volkov D., Nikkola E., Reddy P.M., Sinsheimer J.S., Pasaniuc B., Brown R., Alvarez M., Rodriguez A., et al. (2014) Amerindian-specific regions under positive selection harbour new lipid variants in Latinos. Nat. Commun. 2;5:3983. [Lipid traits in mmol/L and log transformed.]
Wu: Wu Y., Waite L. L., Jackson A. U., Sheu W. H-H., Buyske S., Absher D., et al. (2013) Trans-ethnic fine-mapping of lipid loci in African Americans, East Asians and Europeans identifies population-specific signals and extensive allelic heterogeneity that increases the trait variance explained. Plos Genetics 9(3): e1003379. doi: 10.1371/journal.pgen.1003379. [Lipid traits in mmol/L. Triglyceride…
Below: Below J.E., Parra E.J., Gamazon E.R., Torres J., Krithika S., Candille S., Lu Y., Manichakul A., Peralta-Romero J., Duan Q., et al. (2016) Meta-analysis of lipid-traits in Hispanics identifies novel loci, population-specific effects, and tissue-specific enrichment of eQTLs. Sci. Rep., 6:19429. [Lipid traits in mg/dl were inverse normally transformed.]
Elbers: Elbers C.C., Guo Y., Tragante V., van Iperen E.P.A., Lanktree M.B., Castillo B.A., et al. (2012) Gene-Centric Meta-Analysis of Lipid Traits in African, East Asian and Hispanic Populations. PLoS One. http://dx.doi.org/10.1371/journal.pone.0050198. [Lipid traits in mg/dl were inverse normally transformed.]
Zubair: Zubair N., Graff M., J.L. Ambite, W.S. Bush, G. Kichaev, Y. Lu et al. (2016) Fine-mapping of lipid regions in global populations discovers racial/ethnic-specific signals and refines previously identified lipid loci. Human Molecular Genetics. [Lipid traits in mg/dl, Triglycerides were natural log transformed.]
*Indicates a variant that is a secondary signal in a region and one that generalized where the primary signal did not.

## Sheet: Supplementary Table S8
Table S9. Generalization of triglyceride results in SOL across known loci in the literature for multiple ancestries.aSupplementary Table 9. Generalization of triglyceride results in SOL across known loci in the literature for multiple ancestries.aSupplementary Table 9. Generalization of triglyceride results in SOL across known loci in the literature for multiple ancestries.aSupplementary Table 9.…
rsID	RegionbRegionbRegionbRegionbRegionbRegionb	AncestrycAncestrycAncestrycAncestrycAncestrycAncestryc	SignaldSignaldSignaldSignaldSignaldSignald	Primary traitePrimary traitePrimary traitePrimary traitePrimary traitePrimary traite	Secondary traitseSecondary traitseSecondary traitseSecondary traitseSecondary traitseSecondary traitse	Chr	Position (hg19)	Effect Allele	Other Allele	ReferencefReferencefReferencefReferencefReferencefReferencef	Reference estimates				HCHS/SOL				Genearlization r-value
											Effect allele frequency	Beta	SE	P-value	Effect allele frequency	Beta	SE	P-value	r-value	TRUE/ FALSE
rs12748152	PIGV-NR0B2	European	primary	HDL	TG,LDL	1	27138393	T	C	Willer	0.090	0.050	0.007	3.00E-12	0.041	0.058	0.032	6.89E-02	1.07E-01	FALSE
rs2131925	ANGPTL3	European	primary	TG	LDL,TC,	1	63025942	G	T	Teslovich	0.340	-0.066	0.004	3.00E-74	0.411	-0.086	0.013	4.02E-11	2.81E-10	TRUE
rs1748195	ANGPTL3	European	secondary	TG		1	63049593	C	G	Tada	0.663	0.071	0.005	5.99E-41	0.589	0.086	0.013	4.21E-11	3.54E-10	TRUE
rs4846914	GALNT2	European	primary	HDL	TG	1	230295691	G	A	Teslovich	0.410	0.040	0.003	7.00E-31	0.467	0.029	0.013	3.15E-02	5.19E-02	FALSE
rs676210	APOB	European	primary	TG		2	21231524	A	G	Wu	0.260	-0.047	0.007	2.10E-10	0.231	-0.033	0.008	3.25E-05	4.47E-05	TRUE
rs673548	APOB	European	secondary	LDL	TG	2	21237544	A	G	Tada	0.220	-0.086	0.006	1.28E-43	0.242	-0.056	0.015	1.53E-04	4.58E-04	TRUE
rs6752026	APOB	African	secondary	TG		2	21260934	A	G	Wu	0.121	-0.033	0.013	8.80E-03	0.025	-0.041	0.022	5.88E-02	1.00E+00	FALSE
rs13399758	GCKR	European	secondary	LDL	TG	2	27455726	T	C	Wu	0.949	0.083	0.015	2.70E-08	0.872	0.034	0.011	1.79E-03	2.19E-03	TRUE
rs1260326	GCKR	European	primary	TC	TG	2	27730940	T	C	Teslovich	0.390	0.115	0.003	2.00E-239	0.337	0.151	0.014	2.36E-28	3.31E-27	TRUE
rs2972146	IRS1	European	primary	HDL	TG	2	227100698	G	T	Teslovich	0.370	-0.028	0.004	3.00E-15	0.218	-0.020	0.016	2.05E-01	2.30E-01	FALSE
rs645040	MSL2L1	European	primary	TG		3	135926622	G	T	Teslovich	0.230	-0.029	0.004	2.00E-12	0.217	-0.018	0.015	2.47E-01	2.66E-01	FALSE
rs6831256	LRPAP1	European	primary	TG	TC,LDL	4	3473139	G	A	Willer	0.580	0.026	0.004	2.00E-12	0.535	-0.001	0.013	9.31E-01	1.00E+00	FALSE
rs442177	KLHL8	European	primary	TG		4	88030261	G	T	Teslovich	0.420	-0.031	0.004	1.00E-18	0.360	-0.030	0.013	2.28E-02	4.55E-02	TRUE
rs9686661	MAP3K1	European	primary	TG		5	55861786	T	C	Teslovich	0.200	0.038	0.005	3.00E-16	0.232	0.065	0.015	1.65E-05	5.13E-05	TRUE
rs6882076	TIMD4	European	primary	TC	TG,LDL,	5	156390297	T	C	Teslovich	0.360	-0.029	0.004	2.00E-15	0.315	-0.031	0.014	2.90E-02	5.07E-02	FALSE
rs1553318	TIMD4	European	secondary	TG		5	156479323	C	G	Tada	0.643	0.038	0.006	9.00E-12	0.701	0.031	0.014	2.92E-02	6.13E-02	FALSE
rs486416	HLA	European	primary	TC	TG	6	31856070	A	G	Tada	0.678	0.043	0.006	6.39E-15	0.877	0.031	0.019	1.03E-01	1.50E-01	FALSE
rs11752643	HLA*	European	secondary	TG		6	32669373	T	C	Tada	0.046	0.097	0.015	2.19E-10	0.017	0.143	0.048	3.02E-03	7.92E-03	TRUE
rs998584	VEGFA	European	primary	TG	HDL	6	43757896	A	C	Willer	0.490	0.029	0.004	3.00E-15	0.483	0.045	0.013	5.18E-04	1.45E-03	TRUE
rs1936800	RSPO3	European	primary	HDL	TG	6	127436064	C	T	Willer	0.490	-0.020	0.004	3.00E-08	0.498	-0.009	0.013	4.64E-01	5.91E-01	FALSE
rs3105749	LPA	European	primary	TG		6	160820978	A	G	Tada	0.518	0.029	0.005	9.04E-09	0.532	0.010	0.013	4.41E-01	5.91E-01	FALSE
rs4722551	MIR148A	European	primary	LDL	TG,TC	7	25991826	C	T	Willer	0.200	0.023	0.004	9.00E-11	0.145	-0.042	0.018	1.87E-02	1.00E+00	FALSE
rs13238203	TYW1B	European	primary	TG		7	72129667	T	C	Teslovich	0.040	-0.059	0.013	3.00E-06	0.008	-0.241	0.081	3.01E-03	7.95E-02	FALSE
rs17145738	MLXIPL	European	primary	TG	HDL	7	72982874	T	C	Teslovich	0.130	-0.115	0.005	9.00E-99	0.073	-0.119	0.024	9.54E-07	3.82E-06	TRUE
rs7777102	MLXIPL	European	secondary	TG		7	73058017	A	G	Tada	0.809	0.131	0.009	2.74E-53	0.903	0.097	0.022	6.91E-06	2.64E-05	TRUE
rs38855	MET	European	primary	TG		7	116358044	G	A	Willer	0.530	-0.019	0.003	2.00E-08	0.513	-0.038	0.013	3.47E-03	8.57E-03	TRUE
rs11776767	PINX1	European	primary	TG		8	10683929	C	G	Teslovich	0.370	0.022	0.003	3.00E-11	0.333	0.027	0.014	5.53E-02	7.94E-02	FALSE
rs1495741	NAT2	European	primary	TG	TC	8	18272881	G	A	Teslovich	0.260	0.040	0.006	3.00E-12	0.332	0.026	0.014	5.35E-02	7.94E-02	FALSE
rs1495743	NAT2	European	secondary	TC	TG	8	18273300	C	G	Tada	0.773	-0.044	0.006	1.73E-12	0.669	-0.026	0.014	5.80E-02	9.75E-02	FALSE
rs7016529	LPL	European	secondary	HDL	TG	8	19806631	T	C	Tada	0.978	-0.248	0.020	3.39E-35	0.954	-0.057	0.031	6.65E-02	1.07E-01	FALSE
rs326	LPL	European	secondary	HDL	TG	8	19819439	A	G	Willer	0.683	0.087	0.005	1.00E-63	0.686	0.109	0.014	3.35E-15	3.52E-14	TRUE
rs15285	LPL	European	secondary	HDL		8	19824667	T	C	Wu	0.258	-0.061	0.007	1.10E-16	0.301	-0.060	0.007	4.25E-16	9.17E-12	TRUE
rs17482753	LPL	European	secondary	HDL	TG	8	19832646	T	G	Tada	0.102	-0.184	0.008	8.14E-109	0.076	-0.227	0.024	1.81E-21	2.54E-20	TRUE
rs75551077	LPL	European	secondary	TG	HDL	8	19840408	C	G	Wu	0.088	-0.075	0.011	3.60E-11	0.089	-0.106	0.012	8.12E-20	2.57E-06	TRUE
rs12678919	LPL	European	primary	TG	HDL	8	19844222	G	A	Teslovich	0.130	-0.170	0.006	2.00E-199	0.078	-0.221	0.023	3.53E-21	3.29E-20	TRUE
rs34770253	LPL	European	secondary	TG		8	19844228	T	C	Wu	0.802	0.014	0.008	9.80E-02	0.828	0.007	0.009	4.48E-01	1.00E+00	FALSE
rs17489282	LPL	European	secondary	HDL	TG	8	19852518	T	C	Tada	0.259	-0.129	0.006	2.89E-104	0.235	-0.106	0.015	1.36E-12	1.43E-11	TRUE
rs10106652	LPL	European	secondary	TG		8	19928160	A	G	Tada	0.281	-0.084	0.006	1.32E-39	0.264	-0.083	0.015	1.06E-08	6.39E-08	TRUE
rs2980875	TRIB1	European	secondary	LDL	TC, TG	8	126481747	A	G	Tada	0.532	0.079	0.005	8.17E-54	0.620	0.076	0.013	3.99E-09	2.79E-08	TRUE
rs2954029	TRIB1	European	primary	TG	TC,LDL,HDL	8	126490972	T	A	Teslovich	0.470	-0.076	0.003	1.00E-107	0.376	-0.076	0.013	3.61E-09	2.02E-08	TRUE
rs4870941	TRIB1	European	secondary	TG		8	126498828	C	G	Tada	0.057	0.048	0.016	2.12E-03	0.286	0.001	0.015	9.59E-01	1.00E+00	FALSE
rs1832007	AKR1C4	European	primary	TG		10	5254847	G	A	Willer	0.180	-0.033	0.005	2.00E-12	0.159	-0.037	0.018	3.66E-02	6.99E-02	FALSE
rs10761731	JMJD1C	European	primary	TG		10	65027610	T	A	Teslovich	0.440	-0.031	0.005	8.00E-12	0.305	-0.032	0.014	2.64E-02	4.94E-02	TRUE
rs2068888	CYP26A1	European	primary	TG		10	94839642	A	G	Teslovich	0.450	-0.024	0.004	2.00E-11	0.432	-0.023	0.013	7.44E-02	9.47E-02	FALSE
rs174546	FADS1-2-3	European	primary	TG	LDL,TC,HDL	11	61569830	T	C	Teslovich	0.360	0.045	0.003	7.00E-38	0.487	0.074	0.014	3.32E-07	1.55E-06	TRUE
rs1787715	ZNF259, APOA5/A1	European	secondary	TG		11	116560325	T	C	Tada	0.313	0.008	0.005	1.44E-01	0.378	-0.002	0.013	8.48E-01	1.00E+00	FALSE
rs1145198	ZNF259, APOA5/A1	European	secondary	TG		11	116574336	A	G	Tada	0.261	-0.061	0.006	7.78E-23	0.175	-0.069	0.017	5.21E-05	1.68E-04	TRUE
rs79624460	ZNF259, APOA5/A1	African	secondary	TG		11	116635282	T	C	Wu	0.083	-0.102	0.015	4.80E-12	0.015	-0.052	0.027	5.47E-02	7.30E-02	FALSE
rs964184	ZNF259, APOA5/A1	European	primary	HDL	LDL, TC,TG	11	116648917	C	G	Teslovich	0.160	-0.234	0.007	7.00E-224	0.734	-0.268	0.014	1.05E-76	2.94E-75	TRUE
rs11604424	ZNF259, APOA5/A1	European	secondary	TG		11	116651115	T	C	Wu	0.765	-0.101	0.008	6.50E-40	0.601	-0.091	0.007	2.56E-38	1.63E-34	TRUE
rs2075290	ZNF259, APOA5/A1	European	secondary	TG		11	116653296	T	C	Wu	0.918	-0.151	0.012	4.40E-37	0.868	-0.122	0.010	4.02E-35	7.33E-32	TRUE
rs3741298	ZNF259, APOA5/A1	European	secondary	HDL	TG	11	116657561	T	C	Wu	0.778	-0.108	0.008	9.70E-44	0.597	-0.097	0.007	7.23E-43	4.85E-38	TRUE
rs2075291	ZNF259, APOA5/A1	East Asian	secondary	TG		11	116661392	A	C	Wu	0.064	0.201	0.016	3.70E-37	0.001	0.074	0.144	6.07E-01	6.07E-01	FALSE
rs3135506	ZNF259, APOA5/A1	European	secondary	TG	HDL	11	116662407	C	G	Wu	0.058	0.121	0.014	3.30E-18	0.120	0.139	0.010	3.01E-42	3.30E-13	TRUE
rs651821	ZNF259, APOA5/A1	East Asian	secondary	TG		11	116662579	T	C	Wu	0.725	-0.145	0.008	7.20E-68	0.851	-0.108	0.009	7.85E-31	1.57E-30	TRUE
rs75919952	ZNF259, APOA5/A1	European	secondary	TG		11	116667545	T	C	Wu	0.041	-0.039	0.016	1.80E-02	0.091	-0.076	0.012	1.43E-10	1.00E+00	FALSE
rs508487	ZNF259, APOA5/A1	European	secondary	TG		11	117075566	T	C	Tada	0.057	0.268	0.014	1.05E-78	0.053	0.151	0.028	8.94E-08	4.69E-07	TRUE
rs11613352	LRP1	European	primary	TG	HDL	12	57792580	T	C	Teslovich	0.260	-0.028	0.004	9.00E-14	0.301	-0.010	0.015	4.96E-01	5.15E-01	FALSE
rs4765127	ZNF664	European	primary	HDL	TG	12	124460167	T	G	Teslovich	0.350	-0.029	0.005	2.00E-08	0.300	-0.027	0.014	5.67E-02	7.94E-02	FALSE
rs2412710	CAPN3	European	primary	TG		15	42683787	A	G	Teslovich	0.040	0.099	0.015	2.00E-11	0.040	0.049	0.032	1.22E-01	1.47E-01	FALSE
rs2929282	FRMD5	European	primary	TG		15	44245931	T	A	Teslovich	0.070	0.072	0.012	2.00E-09	0.109	0.048	0.020	1.91E-02	4.11E-02	TRUE
rs1532085	LIPC	European	primary	HDL	TC,TG,	15	58683366	A	G	Teslovich	0.400	0.031	0.004	2.00E-18	0.398	0.036	0.013	5.37E-03	1.37E-02	TRUE
rs13329672	LIPC	European	secondary	TG		15	58699937	T	C	Tada	0.266	0.039	0.007	2.97E-09	0.249	0.030	0.015	4.34E-02	7.92E-02	FALSE
rs1077834	LIPC	European	secondary	TG	HDL (Wu)	15	58723479	T	C	Tada	0.775	-0.043	0.006	2.69E-11	0.537	-0.036	0.013	7.11E-03	1.66E-02	TRUE
rs3198697	PDXDC1	European	primary	TG		16	15129940	T	C	Willer	0.430	-0.020	0.004	2.00E-08	0.220	-0.034	0.016	3.11E-02	6.22E-02	FALSE
rs11649653	CTF1	European	primary	TG		16	30918487	G	C	Teslovich	0.400	-0.027	0.005	2.00E-07	0.389	0.005	0.013	7.18E-01	1.00E+00	FALSE
rs1121980	FTO	European	primary	HDL	TG	16	53809247	A	G	Willer	0.430	0.021	0.004	3.00E-08	0.348	0.030	0.014	2.53E-02	5.60E-02	FALSE
rs3764261	CETP	European	primary	HDL	LDL,TC,TG	16	56993324	A	C	Teslovich	0.320	-0.040	0.004	2.00E-25	0.310	-0.044	0.014	1.31E-03	3.66E-03	TRUE
rs8077889	MPP3	European	primary	TG		17	41878166	C	A	Willer	0.220	0.025	0.004	1.00E-08	0.150	0.004	0.018	8.40E-01	1.00E+00	FALSE
rs7248104	INSR	European	primary	TG		19	7224431	A	G	Willer	0.420	-0.022	0.004	5.00E-10	0.369	0.001	0.013	9.68E-01	1.00E+00	FALSE
rs10401969	CILP2	European	primary	LDL	TC, TG	19	19407718	C	T	Teslovich	0.090	-0.121	0.007	1.00E-69	0.076	-0.107	0.024	7.90E-06	2.76E-05	TRUE
rs8102280	CILP2 (MAU2)	Hispanic/Latino	secondary	LDL	TG	19	19455750	G	A	Below	0.924	0.251	0.041	9.86E-10	0.942	0.231	0.028	3.37E-16	1.97E-04	TRUE
rs731839	PEPD	European	primary	TG	HDL	19	33899065	G	A	Willer	0.350	0.022	0.004	3.00E-09	0.396	0.022	0.013	8.91E-02	1.34E-01	FALSE
rs11673139	APOE/APOC1	European	primary	TG		19	45383037	A	T	Tada	0.881	0.083	0.010	1.63E-15	0.931	0.018	0.025	4.58E-01	5.91E-01	FALSE
rs769455	APOE/APOC1*	African	secondary	TG		19	45412040	T	C	Wu	0.020	0.185	0.029	3.40E-10	0.007	0.202	0.041	6.76E-07	1.70E-04	TRUE
rs12721054	APOE/APOC1*	African	secondary	TG		19	45422587	A	G	Wu	0.881	0.113	0.013	3.60E-19	0.981	0.095	0.024	9.46E-05	1.89E-04	TRUE
rs10421404	APOE/APOC1	European	secondary	TG		19	45452845	A	G	Tada	0.191	0.037	0.008	8.53E-06	0.215	0.015	0.015	3.40E-01	4.75E-01	FALSE
rs6065906	PLTP	European	primary	HDL	TG	20	44554015	C	T	Teslovich	0.190	0.053	0.004	2.00E-34	0.129	0.029	0.019	1.26E-01	1.47E-01	FALSE
rs5756931	PLA2G6	European	primary	TG		22	38546033	C	T	Teslovich	0.400	-0.020	0.004	3.00E-08	0.367	-0.037	0.013	6.39E-03	1.49E-02	TRUE
Abbreviations: Chr: Chromosome; TC: total cholesterol; LDL: LDL-cholesterol; HDL: HDL-cholesterol; TG: triglycerides
a Analyses in HCHS/SOL were transformed to match the transformation and units of the reference sample being compared.
b Region name provided in reference sample publication.
c Ancestry which the signal was identified in; ancestry of the reference sample shown here.
d Indicates if the SNP was the primary or another signal identified after conditioning on the primary SNP (and possibly multiple independent SNPs at this locus). All primary SNPs are independent from each other and from secondary SNPs, but not all secondary SNPs are independent from each other.
e Other lipid traits which are associated with this SNP.
f References [and transformations and units], all strand converted to positive strand:
Willer: Willer, C. J., Schmidt, E. M., Sengupta, S. Peloso, G. M., Gustafsson, S., Kanoni, S., et al. (2013). Discovery and refinement of loci associated with lipid levels. Nat Genet, 2013. 45(11): p. 1274-83. [Lipid traits in mg/dl were inverse normally transformed.]
Teslovich: Teslovich,T.M., Musunuru,K., Smith,A.V., Edmondson,A.C., Stylianou,I.M., Koseki,M., et al. (2010) Biological, clinical and population relevance of 95 loci for blood lipids. Nature, 466, 707-713. [Lipid traits in mg/dl were inverse normally transformed.]
Wu: Wu, Y., Waite, L. L., Jackson, A. U., Sheu, W. H-H., Buyske, S., Absher, D., et al. (2013) Trans-ethnic fine-mapping of lipid loci in African Americans, East Asians and Europeans identifies population-specific signals and extensive allelic heterogeneity that increases the trait variance explained. Plos Genetics 9(3): e1003379. doi: 10.1371/journal.pgen.1003379. [Lipid traits in mmol/L. Trigly…
Tada: Tada H., Won H.H., Melander O., Yang J., Peloso G.M., and Kathiresan S. (2013) Multiple associated variants increase the heritability explained for plasma lipids and coronary artery disease. Circ. Cardiovasc. Genet., 7:583-7. [Lipid traits in mg/dl were inverse normally transformed.]
Below: Below J.E., Parra E.J., Gamazon E.R., Torres J., Krithika S., Candille S., Lu Y., Manichakul A., Peralta-Romero J., Duan Q., et al. (2016) Meta-analysis of lipid-traits in Hispanics identifies novel loci, population-specific effects, and tissue-specific enrichment of eQTLs. Sci. Rep., 6:19429. [Lipid traits in mg/dl were inverse normally transformed.]
*Indicates a variant that is a secondary signal in a region and one that generalized where the primary signal did not.

## Sheet: Supplementary Table S9
Table S10. Summary of generalization of SNPs across all traits by category.
Trait (total regions)	CategoryaCategoryaCategorya	Number of SNPs within each categorybNumber of SNPs within each categorybNumber of SNPs within each categoryb	Number of SNPs that generalizedcNumber of SNPs that generalizedcNumber of SNPs that generalizedc	Proportion of the Total that generalized	Binomial P-value for expectation of generalizationdBinomial P-value for expectation of generalizationdBinomial P-value for expectation of generalizationd
TC (74 regions)	Total	121	61	0.50	3.83E-46
	Primary	74	34	0.46	#NAME?
	Secondary	47	27	0.57	#NAME?
	European	121	61	0.50	3.83E-46
	Hispanic/Latino	0	0	na	na
	African	0	0	na	na
	East Asian	0	0	na	na
LDL (60 regions)	Total	128	61	0.48	1.54E-43
	Primary	60	27	0.50	#NAME?
	Secondary	68	34	0.45	#NAME?
	European	112	55	0.49	#NAME?
	Hispanic/Latino	0	0	na	na
	African	12	5	0.42	1.73E-04
	East Asian	2	0	0.00	9.03E-01
HDL (75 regions)	Total	137	71	0.52	7.88E-55
	Primary	75	30	0.46	#NAME?
	Secondary	62	41	0.66	#NAME?
	European	116	57	0.49	#NAME?
	Hispanic/Latino	11	9	0.82	#NAME?
	African	7	3	0.43	#NAME?
	East Asian	0	0	na	na
TG (44 regions)	Total	79	40	0.51	6.45E-32
	Primary	44	18	0.41	#NAME?
	Secondary	35	23	0.66	#NAME?
	European	72	37	0.51	#NAME?
	Hispanic/Latino	1	1	1.00	5.00E-02
	African	4	2	0.50	1.35E-02
	East Asian	2	1	0.50	9.50E-02
Abbreviations: TC: total cholesterol; LDL: LDL-cholesterol; HDL: HDL-cholesterol; TG: triglycerides
a Total: all SNPs tested for the given trait; Primary: all SNPs that were first identified in a given 1Mb region; Secondary: all SNPs that fall within +/-500kb of another primary SNP;European: SNPs identified in those of European ancestry; African: SNPs identified in those of African ancestry; Hispanic/Latino: SNPs identified in those of Hispanic/Latino ancestry; East Asian: SNPs identified in th…
b The 'Total' is summed from primary and secondary SNPs; and also independently from European, African, Hispanic, and East Asian SNPs
c See Supplementary Tables S6, S7, S8, S9 for directional consistency and generalization r-values by SNP
d Binomial P-value for expectation of generalization is based on the total number of SNPs and the number of SNPs that generalized at r-value <0.05
